# Supplementary material for: (E)-tert-Butyl 4-(N′-hy­droxy­carbam­­imid­o­yl)piperazine-1-carboxyl­ate
Source: Acta Crystallogr Sect E Struct Rep Online. 2012 Nov 14;68(Pt 12):o3347. doi: 10.1107/S1600536812046223 (PMC3588948; doi:10.1107/S1600536812046223)
Supplement: Supplementary file 1 [file e-68-o3347-sup1.cif]

##############################################################################
#                                                                            #
# This CIF contains the data in a paper accepted for publication in          #
# Acta Crystallographica Section E. It conforms to the requirements of       #
# Notes for Authors for Acta Crystallographica Section E, and has been       #
# peer reviewed under the auspices of the IUCr Commission on Journals.       #
#                                                                            #
# Full details of the Crystallographic Information File format               #
# are given in the paper "The Crystallographic Information File (CIF):       #
# a New Standard Archive File for Crystallography" by S. R. Hall, F. H.      #
# Allen and I. D. Brown [Acta Cryst. (1991), A47, 655-685].                  #
#                                                                            #
# The current version of the core CIF dictionary is obtainable from          #
# ftp://ftp.iucr.org/pub/cif_core.dic.                                       #
#                                                                            #
# Software is freely available for graphical display of the structure(s)     #
# in this CIF. For information consult the CIF software page                 #
# http://www.iucr.org/resources/cif/software.                                #
#                                                                            #
# This file may be used for bona fide research purposes within the           #
# scientific community so long as proper attribution is given to the journal # 
# article from which it was obtained.                                        #
#                                                                            #
##############################################################################
data_I
_audit_creation_method     'WinGX routine CIF_UPDATE'
_chemical_name_systematic
;
(<i>E</i>)-<i>tert</i>-Butyl
4-(<i>N</i>'-hydroxycarbamimidoyl)piperazine-1-carboxylate
;
_chemical_formula_moiety     'C10 H20 N4 O3'
_chemical_formula_sum     'C10 H20 N4 O3'
_chemical_formula_iupac     'C10 H20 N4 O3'
_chemical_formula_weight     244.3
_chemical_melting_point     463
_symmetry_cell_setting     triclinic
_symmetry_space_group_name_H-M     'P -1'
_symmetry_space_group_name_hall     '-P 1'
loop_
    _symmetry_equiv_pos_as_xyz
    'x, y, z'
    '-x, -y, -z'
_cell_length_a     8.1923(17)
_cell_length_b     8.7859(16)
_cell_length_c     9.714(2)
_cell_angle_alpha     109.451(7)
_cell_angle_beta     99.540(7)
_cell_angle_gamma     96.474(7)
_cell_volume     639.5(2)
_cell_formula_units_Z     2
_cell_measurement_reflns_used     1632
_cell_measurement_theta_min     25
_cell_measurement_temperature     300(2)
_cell_special_details     prism
_exptl_crystal_description     Prism
_exptl_crystal_colour     colorless
_exptl_crystal_size_max     0.22
_exptl_crystal_size_mid     0.16
_exptl_crystal_size_min     0.1
_exptl_crystal_density_diffrn     1.269
_exptl_crystal_density_method     'not measured'
_exptl_crystal_F_000     264
_exptl_absorpt_coefficient_mu     0.095
_exptl_absorpt_correction_type     none
_exptl_special_details     ?
_diffrn_ambient_temperature     300(2)
_diffrn_radiation_type     MoK\a
_diffrn_radiation_wavelength     0.71073
_diffrn_radiation_source     'fine-focus sealed tube'
_diffrn_radiation_monochromator     graphite
_diffrn_measurement_device_type     'Bruker SMART X2S'
_diffrn_measurement_method     multi-scan
_diffrn_reflns_number     6407
_diffrn_reflns_av_R_equivalents     0.027
_diffrn_reflns_theta_min     2.5
_diffrn_reflns_theta_max     24.99
_diffrn_reflns_theta_full     24.99
_diffrn_measured_fraction_theta_max     0.988
_diffrn_measured_fraction_theta_full     0.988
_diffrn_reflns_limit_h_min     -9
_diffrn_reflns_limit_h_max     9
_diffrn_reflns_limit_k_min     -10
_diffrn_reflns_limit_k_max     10
_diffrn_reflns_limit_l_min     -11
_diffrn_reflns_limit_l_max     11
_refine_special_details
;
Refinement of <i>F</i>^2^ against ALL reflections. The weighted <i>R</i>-factor
<i>wR</i> and goodness of fit <i>S</i> are based on <i>F</i>^2^, conventional
<i>R</i>-factors <i>R</i> are based on <i>F</i>, with <i>F</i> set to zero for
negative <i>F</i>^2^. The threshold expression of <i>F</i>^2^ >
\s(<i>F</i>^2^) is used only for calculating <i>R</i>-factors(gt) <i>etc</i>.
and is not relevant to the choice of reflections for refinement.
<i>R</i>-factors based on <i>F</i>^2^ are statistically about twice as large
as those based on <i>F</i>, and <i>R</i>- factors based on ALL data will be
even larger.
;
_reflns_number_total     2218
_reflns_number_gt     1632
_reflns_threshold_expression     I>2sigma(I)
_refine_ls_structure_factor_coef     Fsqd
_refine_ls_matrix_type     full
_refine_ls_R_factor_all     0.0644
_refine_ls_R_factor_gt     0.0444
_refine_ls_wR_factor_ref     0.1298
_refine_ls_goodness_of_fit_ref     1.052
_refine_ls_restrained_S_all     1.052
_refine_ls_number_reflns     2218
_refine_ls_number_parameters     162
_refine_ls_number_restraints     0
_refine_ls_number_constraints     0
_refine_ls_hydrogen_treatment     mixed
_refine_ls_weighting_scheme     calc
_refine_ls_weighting_details
         'calc w=1/[\s^2^(Fo^2^)+(0.0714P)^2^+0.0663P] where P=(Fo^2^+2Fc^2^)/3'
_atom_sites_solution_hydrogens     geom
_atom_sites_solution_primary     direct
_atom_sites_solution_secondary     difmap
_refine_ls_shift/su_max     0
_refine_ls_shift/su_mean     0
_refine_diff_density_max     0.206
_refine_diff_density_min     -0.197
_refine_ls_extinction_method     none
_refine_ls_extinction_coef     ?
loop_
    _atom_type_symbol
    _atom_type_description
    _atom_type_scat_dispersion_real
    _atom_type_scat_dispersion_imag
    _atom_type_scat_source
    C C 0.0033 0.0016 'International Tables Vol C Tables 4.2.6.8 and 6.1.1.4'
    H H 0 0 'International Tables Vol C Tables 4.2.6.8 and 6.1.1.4'
    O O 0.0106 0.006 'International Tables Vol C Tables 4.2.6.8 and 6.1.1.4'
    N N 0.0061 0.0033 'International Tables Vol C Tables 4.2.6.8 and 6.1.1.4'
_computing_data_collection     'SMART (Bruker, 2004)'
_computing_cell_refinement     'SAINT-Plus (Bruker, 2004)'
_computing_data_reduction     'SAINT-Plus and XPREP (Bruker, 2004)'
_computing_structure_solution     'SHELXS97 (Sheldrick, 2008)'
_computing_structure_refinement     'SHELXL97 (Sheldrick, 2008)'
_computing_molecular_graphics     'ORTEP-3 (Farrugia, 2012)'
_computing_publication_material     'SHELXL97 (Sheldrick, 2008)'
loop_
    _atom_site_type_symbol
    _atom_site_label
    _atom_site_fract_x
    _atom_site_fract_y
    _atom_site_fract_z
    _atom_site_U_iso_or_equiv
    _atom_site_adp_type
    _atom_site_calc_flag
    _atom_site_refinement_flags
    _atom_site_occupancy
    _atom_site_disorder_assembly
    _atom_site_disorder_group
    C C8 -0.0609(3) 0.4383(3) 0.7235(3) 0.0705(7) Uani d . 1 . .
    H H8A -0.1504 0.3592 0.7258 0.106 Uiso calc R 1 . .
    H H8B 0.0275 0.4655 0.8107 0.106 Uiso calc R 1 . .
    H H8C -0.0177 0.3931 0.6354 0.106 Uiso calc R 1 . .
    C C7 -0.1275(2) 0.5921(2) 0.7215(2) 0.0452(5) Uani d . 1 . .
    O O3 0.02502(15) 0.69800(15) 0.71797(16) 0.0449(4) Uani d . 1 . .
    C C6 0.0186(2) 0.8470(2) 0.7099(2) 0.0363(4) Uani d . 1 . .
    N N4 0.17149(18) 0.92339(18) 0.70828(17) 0.0379(4) Uani d . 1 . .
    C C3 0.3293(2) 0.8718(2) 0.7533(2) 0.0386(5) Uani d . 1 . .
    H H3A 0.3094 0.7539 0.7291 0.046 Uiso calc R 1 . .
    H H3B 0.3705 0.9241 0.8606 0.046 Uiso calc R 1 . .
    C C2 0.4601(2) 0.9178(2) 0.6738(2) 0.0426(5) Uani d . 1 . .
    H H2A 0.5652 0.8871 0.7081 0.051 Uiso calc R 1 . .
    H H2B 0.423 0.8574 0.5672 0.051 Uiso calc R 1 . .
    N N3 0.48827(18) 1.09515(18) 0.70205(16) 0.0380(4) Uani d . 1 . .
    C C1 0.5834(2) 1.1978(2) 0.8426(2) 0.0372(5) Uani d . 1 . .
    C C10 -0.1871(3) 0.6755(3) 0.8630(3) 0.0710(7) Uani d . 1 . .
    H H10A -0.2858 0.6076 0.866 0.106 Uiso calc R 1 . .
    H H10B -0.2133 0.7796 0.864 0.106 Uiso calc R 1 . .
    H H10C -0.0999 0.6921 0.9486 0.106 Uiso calc R 1 . .
    O O2 -0.10816(16) 0.90611(16) 0.70148(16) 0.0489(4) Uani d . 1 . .
    N N2 0.7249(2) 1.1515(2) 0.8972(2) 0.0500(5) Uani d . 1 . .
    C C5 0.3302(2) 1.1390(2) 0.6480(2) 0.0437(5) Uani d . 1 . .
    H H5A 0.2963 1.083 0.5405 0.052 Uiso calc R 1 . .
    H H5B 0.3481 1.2561 0.6682 0.052 Uiso calc R 1 . .
    C C4 0.1884(2) 1.0956(2) 0.7193(2) 0.0422(5) Uani d . 1 . .
    H H4A 0.2114 1.1666 0.8236 0.051 Uiso calc R 1 . .
    H H4B 0.0835 1.1134 0.6693 0.051 Uiso calc R 1 . .
    C C9 -0.2609(3) 0.5532(3) 0.5819(3) 0.0623(6) Uani d . 1 . .
    H H9A -0.3586 0.4846 0.5859 0.093 Uiso calc R 1 . .
    H H9B -0.2185 0.4968 0.496 0.093 Uiso calc R 1 . .
    H H9C -0.2907 0.6533 0.5747 0.093 Uiso calc R 1 . .
    O O1 0.6559(2) 1.42316(18) 1.05009(17) 0.0655(5) Uani d . 1 . .
    H H1 0.6236 1.5071 1.0951 0.098 Uiso calc R 1 . .
    N N1 0.5327(2) 1.33013(19) 0.91361(19) 0.0483(5) Uani d . 1 . .
    H H2C 0.776(3) 1.084(3) 0.835(3) 0.061(7) Uiso d . 1 . .
    H H2D 0.789(3) 1.232(3) 0.986(3) 0.076(8) Uiso d . 1 . .
loop_
    _atom_site_aniso_label
    _atom_site_aniso_U_11
    _atom_site_aniso_U_22
    _atom_site_aniso_U_33
    _atom_site_aniso_U_12
    _atom_site_aniso_U_13
    _atom_site_aniso_U_23
    C8 0.0538(14) 0.0579(14) 0.113(2) 0.0029(12) 0.0172(14) 0.0500(15)
    C7 0.0329(10) 0.0476(12) 0.0584(13) -0.0013(9) 0.0116(9) 0.0252(10)
    O3 0.0339(7) 0.0396(8) 0.0685(9) 0.0052(6) 0.0167(7) 0.0264(7)
    C6 0.0348(10) 0.0372(10) 0.0377(10) 0.0091(8) 0.0113(8) 0.0119(8)
    N4 0.0307(8) 0.0338(8) 0.0539(10) 0.0079(6) 0.0134(7) 0.0191(7)
    C3 0.0327(10) 0.0316(10) 0.0541(12) 0.0074(8) 0.0106(9) 0.0176(9)
    C2 0.0378(11) 0.0360(10) 0.0500(12) 0.0067(8) 0.0149(9) 0.0077(9)
    N3 0.0399(9) 0.0358(9) 0.0411(9) 0.0045(7) 0.0144(7) 0.0153(7)
    C1 0.0357(10) 0.0344(10) 0.0457(11) 0.0046(8) 0.0150(9) 0.0173(9)
    C10 0.0646(15) 0.0950(19) 0.0633(15) 0.0070(14) 0.0278(13) 0.0369(14)
    O2 0.0332(8) 0.0476(8) 0.0696(10) 0.0143(6) 0.0153(7) 0.0214(7)
    N2 0.0422(10) 0.0483(11) 0.0554(12) 0.0131(9) 0.0093(9) 0.0125(9)
    C5 0.0481(12) 0.0424(11) 0.0436(11) 0.0037(9) 0.0060(9) 0.0225(9)
    C4 0.0390(11) 0.0326(10) 0.0571(12) 0.0106(8) 0.0091(9) 0.0182(9)
    C9 0.0512(13) 0.0536(13) 0.0695(16) -0.0039(11) 0.0003(12) 0.0164(12)
    O1 0.0646(10) 0.0469(9) 0.0624(10) 0.0096(8) -0.0060(8) 0.0004(7)
    N1 0.0436(10) 0.0355(9) 0.0547(11) 0.0041(8) 0.0012(8) 0.0073(8)
_geom_special_details
;
All e.s.d.'s (except the e.s.d. in the dihedral angle between two l.s. planes)
are estimated using the full covariance matrix. The cell e.s.d.'s are taken
into account individually in the estimation of e.s.d.'s in distances, angles
and torsion angles; correlations between e.s.d.'s in cell parameters are only
used when they are defined by crystal symmetry. An approximate (isotropic)
treatment of cell e.s.d.'s is used for estimating e.s.d.'s involving l.s.
planes.
;
loop_
    _geom_bond_atom_site_label_1
    _geom_bond_atom_site_label_2
    _geom_bond_site_symmetry_2
    _geom_bond_distance
    _geom_bond_publ_flag
    C8 C7 . 1.517(3) ?
    C8 H8A . 0.96 ?
    C8 H8B . 0.96 ?
    C8 H8C . 0.96 ?
    C7 O3 . 1.484(2) ?
    C7 C9 . 1.506(3) ?
    C7 C10 . 1.515(3) ?
    O3 C6 . 1.343(2) ?
    C6 O2 . 1.216(2) ?
    C6 N4 . 1.358(2) ?
    N4 C3 . 1.465(2) ?
    N4 C4 . 1.470(2) ?
    C3 C2 . 1.514(3) ?
    C3 H3A . 0.97 ?
    C3 H3B . 0.97 ?
    C2 N3 . 1.473(2) ?
    C2 H2A . 0.97 ?
    C2 H2B . 0.97 ?
    N3 C1 . 1.398(2) ?
    N3 C5 . 1.457(2) ?
    C1 N1 . 1.292(2) ?
    C1 N2 . 1.356(3) ?
    C10 H10A . 0.96 ?
    C10 H10B . 0.96 ?
    C10 H10C . 0.96 ?
    N2 H2C . 0.89(3) ?
    N2 H2D . 0.94(3) ?
    C5 C4 . 1.522(3) ?
    C5 H5A . 0.97 ?
    C5 H5B . 0.97 ?
    C4 H4A . 0.97 ?
    C4 H4B . 0.97 ?
    C9 H9A . 0.96 ?
    C9 H9B . 0.96 ?
    C9 H9C . 0.96 ?
    O1 N1 . 1.447(2) ?
    O1 H1 . 0.82 ?
loop_
    _geom_angle_atom_site_label_1
    _geom_angle_atom_site_label_2
    _geom_angle_atom_site_label_3
    _geom_angle_site_symmetry_1
    _geom_angle_site_symmetry_3
    _geom_angle
    _geom_angle_publ_flag
    C7 C8 H8A . . 109.5 ?
    C7 C8 H8B . . 109.5 ?
    H8A C8 H8B . . 109.5 ?
    C7 C8 H8C . . 109.5 ?
    H8A C8 H8C . . 109.5 ?
    H8B C8 H8C . . 109.5 ?
    O3 C7 C9 . . 110.52(16) ?
    O3 C7 C10 . . 109.00(17) ?
    C9 C7 C10 . . 112.76(19) ?
    O3 C7 C8 . . 101.95(15) ?
    C9 C7 C8 . . 110.19(18) ?
    C10 C7 C8 . . 111.90(18) ?
    C6 O3 C7 . . 121.19(14) ?
    O2 C6 O3 . . 124.82(16) ?
    O2 C6 N4 . . 123.46(17) ?
    O3 C6 N4 . . 111.70(15) ?
    C6 N4 C3 . . 123.10(15) ?
    C6 N4 C4 . . 117.64(15) ?
    C3 N4 C4 . . 115.06(15) ?
    N4 C3 C2 . . 110.37(15) ?
    N4 C3 H3A . . 109.6 ?
    C2 C3 H3A . . 109.6 ?
    N4 C3 H3B . . 109.6 ?
    C2 C3 H3B . . 109.6 ?
    H3A C3 H3B . . 108.1 ?
    N3 C2 C3 . . 111.33(14) ?
    N3 C2 H2A . . 109.4 ?
    C3 C2 H2A . . 109.4 ?
    N3 C2 H2B . . 109.4 ?
    C3 C2 H2B . . 109.4 ?
    H2A C2 H2B . . 108 ?
    C1 N3 C5 . . 117.38(15) ?
    C1 N3 C2 . . 116.57(15) ?
    C5 N3 C2 . . 108.79(15) ?
    N1 C1 N2 . . 123.51(19) ?
    N1 C1 N3 . . 119.03(17) ?
    N2 C1 N3 . . 117.45(17) ?
    C7 C10 H10A . . 109.5 ?
    C7 C10 H10B . . 109.5 ?
    H10A C10 H10B . . 109.5 ?
    C7 C10 H10C . . 109.5 ?
    H10A C10 H10C . . 109.5 ?
    H10B C10 H10C . . 109.5 ?
    C1 N2 H2C . . 119.9(15) ?
    C1 N2 H2D . . 112.7(15) ?
    H2C N2 H2D . . 120(2) ?
    N3 C5 C4 . . 113.42(14) ?
    N3 C5 H5A . . 108.9 ?
    C4 C5 H5A . . 108.9 ?
    N3 C5 H5B . . 108.9 ?
    C4 C5 H5B . . 108.9 ?
    H5A C5 H5B . . 107.7 ?
    N4 C4 C5 . . 110.69(15) ?
    N4 C4 H4A . . 109.5 ?
    C5 C4 H4A . . 109.5 ?
    N4 C4 H4B . . 109.5 ?
    C5 C4 H4B . . 109.5 ?
    H4A C4 H4B . . 108.1 ?
    C7 C9 H9A . . 109.5 ?
    C7 C9 H9B . . 109.5 ?
    H9A C9 H9B . . 109.5 ?
    C7 C9 H9C . . 109.5 ?
    H9A C9 H9C . . 109.5 ?
    H9B C9 H9C . . 109.5 ?
    N1 O1 H1 . . 109.5 ?
    C1 N1 O1 . . 109.58(16) ?
loop_
    _geom_torsion_atom_site_label_1
    _geom_torsion_atom_site_label_2
    _geom_torsion_atom_site_label_3
    _geom_torsion_atom_site_label_4
    _geom_torsion_site_symmetry_1
    _geom_torsion_site_symmetry_2
    _geom_torsion_site_symmetry_3
    _geom_torsion_site_symmetry_4
    _geom_torsion
    _geom_torsion_publ_flag
    C9 C7 O3 C6 . . . . 60.5(2) ?
    C10 C7 O3 C6 . . . . -64.0(2) ?
    C8 C7 O3 C6 . . . . 177.58(17) ?
    C7 O3 C6 O2 . . . . -1.7(3) ?
    C7 O3 C6 N4 . . . . 179.86(15) ?
    O2 C6 N4 C3 . . . . 165.07(18) ?
    O3 C6 N4 C3 . . . . -16.5(2) ?
    O2 C6 N4 C4 . . . . 9.3(3) ?
    O3 C6 N4 C4 . . . . -172.28(15) ?
    C6 N4 C3 C2 . . . . 152.67(16) ?
    C4 N4 C3 C2 . . . . -51.0(2) ?
    N4 C3 C2 N3 . . . . 56.6(2) ?
    C3 C2 N3 C1 . . . . 75.6(2) ?
    C3 C2 N3 C5 . . . . -59.90(19) ?
    C5 N3 C1 N1 . . . . -3.9(2) ?
    C2 N3 C1 N1 . . . . -135.54(18) ?
    C5 N3 C1 N2 . . . . 175.79(15) ?
    C2 N3 C1 N2 . . . . 44.1(2) ?
    C1 N3 C5 C4 . . . . -77.5(2) ?
    C2 N3 C5 C4 . . . . 57.6(2) ?
    C6 N4 C4 C5 . . . . -154.43(16) ?
    C3 N4 C4 C5 . . . . 47.9(2) ?
    N3 C5 C4 N4 . . . . -51.3(2) ?
    N2 C1 N1 O1 . . . . 4.7(3) ?
    N3 C1 N1 O1 . . . . -175.65(15) ?
loop_
    _geom_hbond_atom_site_label_D
    _geom_hbond_atom_site_label_H
    _geom_hbond_atom_site_label_A
    _geom_hbond_site_symmetry_A
    _geom_hbond_distance_DH
    _geom_hbond_distance_HA
    _geom_hbond_distance_DA
    _geom_hbond_angle_DHA
    _geom_hbond_publ_flag
    N2 H2D O1 1_555 0.94(3) 2.08(3) 2.538(2) 108.3(19) yes
    N2 H2C O2 1_655 0.89(3) 2.10(3) 2.988(2) 173(3) yes
    O1 H1 N1 2_687 0.82 2.04 2.764(3) 147 yes
data_global
_journal_date_recd_electronic     2012-10-14
_journal_date_accepted     2012-11-08
_journal_name_full     'Acta Crystallographica, Section E'
_journal_year     2012
_journal_volume     68
_journal_issue     12
_journal_page_first     o3347
_journal_page_last     o3347
_journal_paper_category     QO
_journal_paper_doi     10.1107/S1600536812046223
_journal_coeditor_code     ZJ2096
_publ_contact_author_name     'S. Sreenivasa'
_publ_contact_author_address
;
Department of Studies and Research in Chemistry
Tumkur University
Tumkur
Karnataka 572 103
India
;
_publ_contact_author_email     drsreenivasa@yahoo.co.in
_publ_contact_author_fax     '0816 2260220'
_publ_contact_author_phone     '0816 2260220'
_publ_section_title
;
(<i>E</i>)-<i>tert</i>-Butyl
4-(<i>N</i>'-hydroxycarbamimidoyl)piperazine-1-carboxylate
;
loop_
    _publ_author_name
    _publ_author_footnote
    _publ_author_address
    'Sreenivasa, S.' .
;
Department of Studies and Research in Chemistry
Tumkur University, Tumkur
Karnataka 572 103, India
;
    'Manojkumar, K. E.' .
;
Department of Studies and Research in Chemistry
Tumkur University, Tumkur
Karnataka 572 103, India
;
    'Suchetan, P. A.' .
;
Department of Studies and Research in Chemistry, U.C.S
Tumkur University, Tumkur
Karnataka 572 103, India
;
    'Mohan, N. R.' .
;
Department of Studies and Research in Chemistry
Tumkur University, Tumkur
Karnataka 572 103, India
;
    'Palakshamurthy, B. S.' .
;
Department of Studies and Research in Physics, U.C.S
Tumkur University, Tumkur
Karnataka 572 103, India
;
