# Supplementary material for: (E)-tert-Butyl 4-(N′-hy­droxy­carbam­­imid­o­yl)piperazine-1-carboxyl­ate
Source: Acta Crystallogr Sect E Struct Rep Online. 2012 Nov 14;68(Pt 12):o3347. doi: 10.1107/S1600536812046223 (PMC3588948; doi:10.1107/S1600536812046223)
Supplement: Supplementary file 2 [file e-68-o3347-Isup2.hkl]

# 
# h,k,l, Fc-squared, Fo-squared, sigma(Fo-squared) and status flag 
# 
data_I
_shelx_title ' new in P-1' 
_shelx_refln_list_code          4 
_shelx_F_calc_maximum       78.81 
_exptl_crystal_F_000       264.00 
_reflns_d_resolution_high  0.8411 
 
loop_ 
 _symmetry_equiv_pos_as_xyz 
 'x, y, z' 
 '-x, -y, -z' 
 
_cell_length_a     8.1923 
_cell_length_b     8.7859 
_cell_length_c     9.7145 
_cell_angle_alpha 109.451 
_cell_angle_beta   99.540 
_cell_angle_gamma  96.474 
 
_shelx_F_squared_multiplier     1.000 
 
loop_ 
 _refln_index_h 
 _refln_index_k 
 _refln_index_l 
 _refln_F_squared_calc 
 _refln_F_squared_meas 
 _refln_F_squared_sigma 
 _refln_observed_status 
   1   0   0        3.46        5.51      0.27 o 
   2   0   0       18.63       22.58      0.65 o 
   3   0   0        0.54        2.01      0.44 o 
   4   0   0       47.72       47.29      1.63 o 
   5   0   0       33.61       36.56      2.27 o 
   6   0   0      164.98      156.36      3.76 o 
   7   0   0        4.69        3.47      1.18 o 
   8   0   0        0.57        0.43      0.97 o 
   9   0   0        3.80        4.94      1.74 o 
  -9   1   0        5.57        6.60      1.66 o 
  -8   1   0       63.54       55.10      2.55 o 
  -7   1   0       45.80       46.31      2.32 o 
  -6   1   0        8.39        7.03      1.16 o 
  -5   1   0      280.87      293.61      4.67 o 
  -4   1   0       16.01       14.96      1.29 o 
  -3   1   0     1116.04     1098.94     12.11 o 
  -2   1   0      928.87      902.84     10.05 o 
  -1   1   0      433.86      394.49      3.98 o 
   0   1   0      587.40      582.39      6.15 o 
   1   1   0      170.06      174.31      2.01 o 
   2   1   0      631.57      613.47      7.10 o 
   3   1   0       48.16       48.23      1.29 o 
   4   1   0       24.47       21.48      1.81 o 
   5   1   0      116.28      114.73      4.53 o 
   6   1   0       65.48       72.18      2.53 o 
   7   1   0       61.05       62.80      3.28 o 
   8   1   0        4.29        2.96      1.23 o 
   9   1   0        9.57        9.43      2.35 o 
  -9   2   0        1.15        1.34      1.54 o 
  -8   2   0       55.62       48.95      3.22 o 
  -7   2   0        7.71        8.04      1.18 o 
  -6   2   0       12.09       11.20      0.98 o 
  -5   2   0      106.25      100.29      2.32 o 
  -4   2   0        0.09        0.00      0.56 o 
  -3   2   0       70.63       60.68      1.15 o 
  -2   2   0       64.75       52.63      0.90 o 
  -1   2   0      125.47      107.98      1.31 o 
   0   2   0      115.07      114.96      1.74 o 
   1   2   0      128.87      148.14      1.86 o 
   2   2   0      161.72      177.72      2.39 o 
   3   2   0      626.56      667.78      8.66 o 
   4   2   0      263.89      262.08      4.94 o 
   5   2   0       57.38       52.48      2.06 o 
   6   2   0       12.14       12.61      1.41 o 
   7   2   0       29.96       36.45      2.25 o 
   8   2   0       47.24       50.44      3.64 o 
  -9   3   0        0.72        0.92      1.97 o 
  -8   3   0        0.47        0.01      1.35 o 
  -7   3   0      101.10       92.48      5.42 o 
  -6   3   0        3.84        3.40      0.73 o 
  -5   3   0       78.28       95.15      1.95 o 
  -4   3   0        1.26        0.00      0.48 o 
  -3   3   0      221.10      225.20      3.04 o 
  -2   3   0     1155.41     1222.50     13.49 o 
  -1   3   0      111.93      109.01      1.40 o 
   0   3   0      521.21      489.09      5.08 o 
   1   3   0       34.29       25.38      1.10 o 
   2   3   0        2.58        2.88      0.49 o 
   3   3   0      311.03      324.36      4.76 o 
   4   3   0       11.58       11.17      1.14 o 
   5   3   0        0.15        0.00      0.77 o 
   6   3   0       47.33       48.65      3.66 o 
   7   3   0       26.90       25.77      2.02 o 
   8   3   0        0.23        0.00      1.00 o 
  -8   4   0        0.73        0.12      1.47 o 
  -7   4   0       21.54       21.30      1.57 o 
  -6   4   0       25.76       24.21      1.55 o 
  -5   4   0       34.73       31.22      1.13 o 
  -4   4   0       82.28       94.82      1.96 o 
  -3   4   0       72.60       76.13      1.31 o 
  -2   4   0        4.00        4.84      0.38 o 
  -1   4   0      134.06      129.70      1.68 o 
   0   4   0     1881.19     2005.50     21.33 o 
   1   4   0        6.50        3.94      0.45 o 
   2   4   0       19.33       21.30      1.02 o 
   3   4   0        0.21        0.87      0.50 o 
   4   4   0       15.84       18.50      1.38 o 
   5   4   0       88.43       94.69      5.79 o 
   6   4   0      108.95      106.68      3.31 o 
   7   4   0       10.83        9.54      1.40 o 
  -9   5   0        3.38        2.40      1.85 o 
  -8   5   0       12.16       13.92      2.53 o 
  -7   5   0        0.00        0.00      1.36 o 
  -6   5   0      188.83      175.55      3.90 o 
  -5   5   0      102.01      100.62      2.11 o 
  -4   5   0       25.26       24.00      0.96 o 
  -3   5   0       70.05       66.98      1.28 o 
  -2   5   0       98.89      110.35      1.95 o 
  -1   5   0        7.15        5.85      0.35 o 
   0   5   0      565.30      575.71      7.25 o 
   1   5   0        8.30        7.60      0.80 o 
   2   5   0       26.67       29.25      1.00 o 
   3   5   0      137.55      127.55      2.47 o 
   4   5   0       68.87       70.87      4.23 o 
   5   5   0       17.48       20.20      1.64 o 
   6   5   0       12.10        9.32      1.39 o 
   7   5   0       20.66       20.28      2.03 o 
  -8   6   0        2.45        3.20      2.03 o 
  -7   6   0       53.44       51.07      3.51 o 
  -6   6   0        0.04        0.00      0.84 o 
  -5   6   0       44.15       39.92      2.45 o 
  -4   6   0      339.76      356.94      5.84 o 
  -3   6   0      139.65      139.26      2.42 o 
  -2   6   0        5.36        6.00      0.47 o 
  -1   6   0       11.26       12.12      3.17 o 
   0   6   0      117.18      120.14      3.83 o 
   1   6   0        0.71        0.00      0.36 o 
   2   6   0        2.10        1.53      0.66 o 
   3   6   0       57.75       55.18      2.33 o 
   4   6   0        0.29        1.67      0.94 o 
   5   6   0        7.08        7.03      1.26 o 
   6   6   0        7.80        7.22      1.34 o 
  -7   7   0        0.36        0.49      1.36 o 
  -6   7   0       13.55       24.27      2.59 o 
  -5   7   0       32.08       33.20      1.96 o 
  -4   7   0       12.53       12.20      1.10 o 
  -3   7   0      123.54      125.78      3.32 o 
  -2   7   0       59.57       59.50      1.52 o 
  -1   7   0        5.72        6.03      1.22 o 
   0   7   0       22.67       18.77      1.91 o 
   1   7   0       60.55       61.55      3.04 o 
   2   7   0        0.55        0.00      0.91 o 
   3   7   0      386.05      371.14      9.25 o 
   4   7   0        0.00        0.32      1.07 o 
   5   7   0        0.07        0.76      1.28 o 
  -5   8   0       18.85       21.38      3.51 o 
  -4   8   0       44.99       48.05      4.87 o 
  -3   8   0       30.28       24.65      2.00 o 
  -2   8   0       46.24       37.51      2.40 o 
  -1   8   0       17.17       19.52      2.02 o 
   0   8   0       52.70       54.65      4.16 o 
   1   8   0        2.43        3.70      1.21 o 
   2   8   0        3.63        2.21      1.20 o 
   3   8   0        0.05        0.00      1.51 o 
   4   8   0        2.54        1.99      2.00 o 
  -4   9   0        5.13        1.97      2.40 o 
  -3   9   0        0.00        0.00      1.97 o 
  -2   9   0       10.91       10.72      1.72 o 
  -1   9   0       10.00        8.37      1.63 o 
   0   9   0       20.15       27.13      4.07 o 
   1   9   0       11.56       13.67      2.01 o 
   2   9   0       13.35       17.72      5.08 o 
   1 -10   1        4.73        3.15      2.28 o 
   2 -10   1        0.09        0.00      2.16 o 
   3 -10   1        1.07        4.50      2.59 o 
  -2  -9   1       20.35       22.81      2.53 o 
  -1  -9   1       20.82       22.27      2.52 o 
   0  -9   1        3.76        1.42      1.25 o 
   1  -9   1       22.67       14.88      2.46 o 
   2  -9   1        0.06        0.29      1.10 o 
   3  -9   1        0.35        0.51      1.10 o 
   4  -9   1        0.52        0.00      1.85 o 
  -4  -8   1       10.57       13.20      2.56 o 
  -3  -8   1        7.66        8.82      1.63 o 
  -2  -8   1       35.18       38.52      3.57 o 
  -1  -8   1        5.69        7.33      1.48 o 
   0  -8   1        2.56        0.00      0.91 o 
   1  -8   1       21.29       18.12      1.85 o 
   2  -8   1        5.36        4.94      1.21 o 
   3  -8   1        6.41        4.08      1.26 o 
   4  -8   1       40.70       35.38      4.22 o 
  -5  -7   1       32.10       32.44      2.90 o 
  -4  -7   1        2.21        2.62      1.19 o 
  -3  -7   1        7.06        5.61      1.38 o 
  -2  -7   1        1.48        0.96      1.07 o 
  -1  -7   1        3.43        2.69      1.03 o 
   0  -7   1        0.66        1.66      0.90 o 
   1  -7   1        0.37        0.13      0.90 o 
   2  -7   1       25.95       23.22      1.86 o 
   3  -7   1       19.54       20.99      1.03 o 
   4  -7   1      256.01      254.32      4.92 o 
   5  -7   1        1.02        1.21      1.14 o 
   6  -7   1       94.99      100.60      4.37 o 
   7  -7   1        5.08        8.50      1.91 o 
  -6  -6   1        0.00        0.21      0.99 o 
  -5  -6   1       17.01       15.47      1.50 o 
  -4  -6   1      104.91      106.59      3.08 o 
  -3  -6   1      231.15      226.96      4.59 o 
  -2  -6   1       36.78       44.54      2.42 o 
  -1  -6   1       25.75       25.99      1.95 o 
   0  -6   1       13.15       12.79      1.37 o 
   1  -6   1       21.14       29.27      3.14 o 
   2  -6   1        9.29        8.67      0.69 o 
   3  -6   1      290.91      315.56      4.50 o 
   4  -6   1      417.06      429.80      7.28 o 
   5  -6   1       49.17       45.36      2.44 o 
   6  -6   1       11.05       13.92      2.90 o 
  -7  -5   1       29.18       30.71      2.94 o 
  -6  -5   1       11.07       14.17      2.66 o 
  -5  -5   1        9.31        8.58      1.20 o 
  -4  -5   1       32.96       34.13      2.24 o 
  -3  -5   1        0.68        0.97      0.51 o 
  -2  -5   1       38.97       37.87      1.06 o 
  -1  -5   1        0.07        0.70      1.57 o 
   0  -5   1      260.57      282.98      6.99 o 
   1  -5   1      597.33      705.12     11.00 o 
   2  -5   1       96.10      111.33      1.61 o 
   3  -5   1       51.81       57.44      1.49 o 
   4  -5   1        0.66        0.11      0.45 o 
   5  -5   1        8.60        9.66      1.01 o 
   6  -5   1       50.89       49.39      2.96 o 
   7  -5   1       25.70       18.09      2.27 o 
   8  -5   1       10.75       12.63      2.90 o 
  -8  -4   1       54.91       56.67      3.06 o 
  -7  -4   1       76.21       68.76      2.93 o 
  -6  -4   1        1.82        1.21      0.81 o 
  -5  -4   1       21.17       20.97      1.52 o 
  -4  -4   1       77.77       75.08      3.19 o 
  -3  -4   1        8.34       10.27      1.05 o 
  -2  -4   1       25.14       22.25      0.86 o 
  -1  -4   1       48.18       51.80      1.31 o 
   0  -4   1      369.05      435.75      6.22 o 
   1  -4   1      774.99      848.45      8.58 o 
   2  -4   1      305.00      336.79      3.78 o 
   3  -4   1        1.45        1.76      0.42 o 
   4  -4   1        6.90       12.08      0.74 o 
   5  -4   1       24.64       23.43      1.02 o 
   6  -4   1       33.33       33.01      1.63 o 
   7  -4   1       46.97       33.44      4.31 o 
   8  -4   1        0.15        1.01      1.60 o 
   9  -4   1        1.90        3.20      2.34 o 
  -8  -3   1       16.84       18.04      1.90 o 
  -7  -3   1       48.72       56.76      3.25 o 
  -6  -3   1        0.29        0.00      0.99 o 
  -5  -3   1      220.96      235.63      5.19 o 
  -4  -3   1       77.22       78.59      2.31 o 
  -3  -3   1      393.50      430.51      5.89 o 
  -2  -3   1      120.44      119.83      1.93 o 
  -1  -3   1      255.12      235.97      2.72 o 
   0  -3   1      529.23      494.33      8.91 o 
   1  -3   1     1063.58     1081.68     10.73 o 
   2  -3   1       30.03       19.86      0.63 o 
   3  -3   1       63.79       75.98      1.26 o 
   4  -3   1      700.97      791.05      9.27 o 
   5  -3   1       35.98       38.82      1.20 o 
   6  -3   1        4.36        2.86      0.65 o 
   7  -3   1        1.72        0.11      1.38 o 
   8  -3   1       57.77       55.45      4.99 o 
   9  -3   1       18.15       19.93      3.88 o 
  -9  -2   1       11.91       15.01      1.86 o 
  -8  -2   1        0.98        0.33      1.09 o 
  -7  -2   1       34.50       32.48      2.04 o 
  -6  -2   1       34.88       35.18      1.91 o 
  -5  -2   1        2.78        2.70      0.83 o 
  -4  -2   1      105.69      115.38      2.72 o 
  -3  -2   1      284.03      283.96      4.34 o 
  -2  -2   1     1660.51     1620.10     16.04 o 
  -1  -2   1      271.67      278.75      4.08 o 
   0  -2   1      915.79      883.00      8.69 o 
   1  -2   1      168.67      159.06      1.81 o 
   2  -2   1        4.75        6.00      0.53 o 
   3  -2   1      296.52      295.37      3.42 o 
   4  -2   1     1564.78     1794.91     20.05 o 
   5  -2   1       26.68       24.30      1.05 o 
   6  -2   1        0.06        0.09      0.57 o 
   7  -2   1       10.77       12.00      2.55 o 
   8  -2   1       24.47       28.85      5.08 o 
   9  -2   1       18.91       20.30      2.55 o 
  -9  -1   1        0.20        0.00      1.24 o 
  -8  -1   1       15.10       17.17      1.70 o 
  -7  -1   1       27.36       30.71      5.29 o 
  -6  -1   1       57.63       52.41      2.06 o 
  -5  -1   1       80.77       80.66      2.70 o 
  -4  -1   1      331.16      302.16      5.26 o 
  -3  -1   1      163.69      199.78      3.04 o 
  -2  -1   1     1391.34     1362.85     18.17 o 
  -1  -1   1     1597.81     1451.07     14.14 o 
   0  -1   1        0.10        0.84      0.16 o 
   1  -1   1     4666.49     4342.52     50.22 o 
   2  -1   1      452.68      408.78      4.37 o 
   3  -1   1      177.75      210.54      2.93 o 
   4  -1   1       64.32       77.78      1.78 o 
   5  -1   1        8.06        5.42      0.73 o 
   6  -1   1       15.05       16.80      1.18 o 
   7  -1   1      356.22      349.41      6.91 o 
   8  -1   1       19.40       22.44      2.64 o 
   9  -1   1        4.93        4.75      1.76 o 
  -9   0   1       12.49       13.50      1.64 o 
  -8   0   1        2.23        1.50      0.98 o 
  -7   0   1      430.65      453.44     10.25 o 
  -6   0   1      147.87      165.59      3.86 o 
  -5   0   1       71.31       78.64      2.29 o 
  -4   0   1       18.25       11.16      0.76 o 
  -3   0   1       73.35       72.77      1.29 o 
  -2   0   1      296.85      298.55      3.28 o 
  -1   0   1      536.45      460.52      4.64 o 
   1   0   1      379.67      390.14      4.48 o 
   2   0   1      834.52      731.00      7.60 o 
   3   0   1       19.08       26.41      0.87 o 
   4   0   1        2.08        0.37      0.61 o 
   5   0   1       15.75       14.25      1.07 o 
   6   0   1      102.61       98.89      3.08 o 
   7   0   1      284.21      290.31      6.10 o 
   8   0   1        2.44        2.85      1.92 o 
   9   0   1        2.37        3.10      1.67 o 
  -9   1   1       58.19       59.75      3.85 o 
  -8   1   1        3.21        4.85      1.21 o 
  -7   1   1      112.73      118.01      3.30 o 
  -6   1   1       94.38       99.32      2.79 o 
  -5   1   1        6.54        7.34      0.72 o 
  -4   1   1      291.54      303.90      4.11 o 
  -3   1   1       52.43       42.90      0.99 o 
  -2   1   1       36.59       33.26      0.68 o 
  -1   1   1     6211.37     6114.35     71.22 o 
   0   1   1     1539.25     1480.25     15.81 o 
   1   1   1      681.19      592.42      6.74 o 
   2   1   1      710.45      760.71      8.71 o 
   3   1   1       21.46       16.15      1.05 o 
   4   1   1       18.77       15.33      1.57 o 
   5   1   1        3.14        6.78      1.04 o 
   6   1   1      315.84      318.18      6.34 o 
   7   1   1       69.51       73.95      2.86 o 
   8   1   1        7.16        7.80      1.48 o 
  -9   2   1       11.38       10.90      2.22 o 
  -8   2   1        1.26        2.48      1.02 o 
  -7   2   1        3.45        2.85      0.99 o 
  -6   2   1       52.53       55.11      1.79 o 
  -5   2   1       53.39       49.35      1.36 o 
  -4   2   1      326.86      391.60      7.25 o 
  -3   2   1      549.91      587.96      6.83 o 
  -2   2   1      177.64      155.28      1.86 o 
  -1   2   1      294.30      265.68      2.90 o 
   0   2   1      165.75      194.32      2.45 o 
   1   2   1        6.04        8.72      0.61 o 
   2   2   1      193.83      196.71      2.89 o 
   3   2   1       20.19       19.36      1.29 o 
   4   2   1      135.98      145.00      3.48 o 
   5   2   1        0.00        0.96      0.82 o 
   6   2   1        7.27        7.13      1.24 o 
   7   2   1        1.89        2.43      1.12 o 
   8   2   1        7.44        8.35      1.63 o 
  -9   3   1       13.84       16.45      2.83 o 
  -8   3   1       31.42       29.14      2.24 o 
  -7   3   1        2.87        2.26      1.16 o 
  -6   3   1       43.53       40.42      1.57 o 
  -5   3   1        0.00        0.21      0.47 o 
  -4   3   1       76.19       85.42      1.73 o 
  -3   3   1        0.02        0.13      0.24 o 
  -2   3   1      210.94      205.96      2.67 o 
  -1   3   1      138.75      161.71      2.00 o 
   0   3   1       20.40       25.08      1.01 o 
   1   3   1       86.92       72.19      1.51 o 
   2   3   1       85.64       98.71      1.97 o 
   3   3   1        6.30        7.70      0.95 o 
   4   3   1      500.10      512.02      8.64 o 
   5   3   1       19.87       19.21      1.59 o 
   6   3   1       20.78       19.52      1.64 o 
   7   3   1      133.80      125.87      5.49 o 
   8   3   1        1.85        1.19      1.22 o 
  -9   4   1        0.74        0.25      1.54 o 
  -8   4   1       16.53       17.43      2.65 o 
  -7   4   1       31.24       27.47      1.62 o 
  -6   4   1      113.03      107.53      2.73 o 
  -5   4   1       62.98       59.75      3.11 o 
  -4   4   1        0.42        0.66      0.30 o 
  -3   4   1      151.62      158.52      2.25 o 
  -2   4   1      237.87      222.99      3.23 o 
  -1   4   1       76.39       65.94      1.17 o 
   0   4   1      168.79      181.17      2.50 o 
   1   4   1      559.70      551.03      7.15 o 
   2   4   1      190.55      193.62      3.12 o 
   3   4   1        0.73        0.71      0.91 o 
   4   4   1        0.43        0.21      1.22 o 
   5   4   1        0.05        0.00      0.81 o 
   6   4   1        0.07        0.44      1.00 o 
   7   4   1       43.91       52.14      2.92 o 
  -8   5   1        6.38        2.28      1.48 o 
  -7   5   1       65.57       60.14      2.80 o 
  -6   5   1        1.40        0.36      0.84 o 
  -5   5   1       79.64       74.42      1.60 o 
  -4   5   1       46.65       48.18      1.19 o 
  -3   5   1      179.63      179.75      2.50 o 
  -2   5   1       24.33       23.00      0.75 o 
  -1   5   1      173.08      202.44      2.75 o 
   0   5   1       21.78       24.00      1.85 o 
   1   5   1       13.03       12.09      0.68 o 
   2   5   1       45.63       53.27      1.42 o 
   3   5   1        6.92        4.41      0.87 o 
   4   5   1       12.02       10.33      1.26 o 
   5   5   1        0.42        1.96      0.95 o 
   6   5   1        9.60        8.78      1.68 o 
  -8   6   1        0.81        0.25      1.54 o 
  -7   6   1      107.92      107.50      4.99 o 
  -6   6   1       25.50       27.48      3.60 o 
  -5   6   1        0.13        0.15      0.82 o 
  -4   6   1       25.13       28.08      2.06 o 
  -3   6   1      107.73       97.68      1.72 o 
  -2   6   1        0.85        0.10      0.44 o 
  -1   6   1       72.39       69.01      2.12 o 
   0   6   1      103.01      103.80      2.40 o 
   1   6   1       49.10       48.03      1.72 o 
   2   6   1      104.59      104.75      2.77 o 
   3   6   1       17.66       18.81      1.43 o 
   4   6   1      104.67      111.50      3.40 o 
   5   6   1        0.07        0.47      1.04 o 
  -7   7   1        1.77        0.12      1.29 o 
  -6   7   1        9.31       10.53      1.50 o 
  -5   7   1       81.93       97.29      3.30 o 
  -4   7   1      150.44      156.24      4.93 o 
  -3   7   1       12.98       11.52      1.07 o 
  -2   7   1       20.34       18.67      1.54 o 
  -1   7   1        8.02        9.91      1.32 o 
   0   7   1        9.52        9.65      1.47 o 
   1   7   1       10.37       11.07      1.61 o 
   2   7   1       75.21       71.46     13.03 o 
   3   7   1        0.96        0.49      1.11 o 
   4   7   1        4.92        4.07      2.16 o 
  -5   8   1        1.32        2.96      2.40 o 
  -4   8   1       27.06       37.70      4.74 o 
  -3   8   1        0.00        1.97      2.28 o 
  -2   8   1        0.41        0.37      0.94 o 
  -1   8   1        1.35        1.78      1.04 o 
   0   8   1       23.76       24.74      2.18 o 
   1   8   1       29.02       36.14      2.83 o 
   2   8   1       69.54       68.59      3.70 o 
   3   8   1        0.94        1.59      2.34 o 
  -4   9   1        4.96        1.29      2.83 o 
  -3   9   1        7.00        6.53      3.02 o 
  -2   9   1        4.80        0.00      2.46 o 
  -1   9   1        2.10        2.20      1.35 o 
   0   9   1        5.21        5.33      1.55 o 
   1   9   1        2.59        1.98      1.40 o 
   0 -10   2        7.58        6.23      1.79 o 
   1 -10   2        0.13        0.04      1.09 o 
   2 -10   2        2.90        1.33      1.48 o 
  -3  -9   2        2.03        2.59      1.37 o 
  -2  -9   2        1.88        1.86      2.00 o 
  -1  -9   2       11.06       11.79      1.85 o 
   0  -9   2        4.75        3.14      1.29 o 
   1  -9   2       10.82       13.02      2.00 o 
   2  -9   2       12.19       11.44      1.75 o 
   3  -9   2        2.22        2.42      1.33 o 
  -4  -8   2        6.98        8.42      1.75 o 
  -3  -8   2       41.55       41.45      3.07 o 
  -2  -8   2        4.82        6.50      1.91 o 
  -1  -8   2       12.64       12.43      1.79 o 
   0  -8   2       10.36       11.08      1.64 o 
   1  -8   2        0.09        0.00      1.17 o 
   2  -8   2       92.31      104.57      3.81 o 
   3  -8   2        1.26        2.06      1.09 o 
   4  -8   2       51.59       53.74      3.08 o 
   5  -8   2       40.73       41.52      4.68 o 
  -6  -7   2        0.83        0.00      1.29 o 
  -5  -7   2        5.81        7.51      1.97 o 
  -4  -7   2        0.21        0.28      1.04 o 
  -3  -7   2      241.06      250.02      6.92 o 
  -2  -7   2      161.86      159.26      7.55 o 
  -1  -7   2       47.25       53.95      4.71 o 
   0  -7   2       28.19       32.18      2.37 o 
   1  -7   2       19.08       16.81      1.63 o 
   2  -7   2        2.82        4.51      1.06 o 
   3  -7   2       18.90       16.63      1.00 o 
   4  -7   2      221.51      226.99      4.51 o 
   5  -7   2        0.07        0.00      1.79 o 
   6  -7   2        0.50        3.14      2.28 o 
  -7  -6   2        0.73        0.83      1.27 o 
  -6  -6   2        0.12        0.49      0.90 o 
  -5  -6   2        4.72        3.02      0.89 o 
  -4  -6   2      187.07      184.02      4.03 o 
  -3  -6   2      116.71      117.88      2.90 o 
  -2  -6   2        0.07        0.29      0.26 o 
  -1  -6   2      183.60      172.80      4.78 o 
   0  -6   2      126.78      151.54      4.46 o 
   1  -6   2        2.80        0.00      0.67 o 
   2  -6   2        4.94        5.94      0.77 o 
   3  -6   2      398.20      389.34      5.41 o 
   4  -6   2      116.15      110.08      2.75 o 
   5  -6   2       96.62       97.08      2.65 o 
   6  -6   2        6.81       10.04      1.76 o 
   7  -6   2        0.22        0.00      1.54 o 
   8  -6   2        0.08        0.00      2.03 o 
  -7  -5   2       64.01       68.55      2.87 o 
  -6  -5   2       48.70       46.60      3.15 o 
  -5  -5   2       19.64       24.58      2.77 o 
  -4  -5   2      153.19      153.76      7.34 o 
  -3  -5   2       23.90       30.46      1.14 o 
  -2  -5   2        7.69        9.20      0.60 o 
  -1  -5   2       74.67       96.32      3.27 o 
   0  -5   2      668.79      724.26     14.00 o 
   1  -5   2       59.19       70.10      1.35 o 
   2  -5   2      179.71      184.66      2.56 o 
   3  -5   2        0.01        0.17      0.40 o 
   4  -5   2        1.30        1.66      0.46 o 
   5  -5   2       19.01       18.42      2.68 o 
   6  -5   2       29.62       26.06      2.31 o 
   7  -5   2       27.38       20.81      4.07 o 
   8  -5   2        0.30        1.76      1.50 o 
  -8  -4   2        0.01        0.91      1.02 o 
  -7  -4   2       24.08       20.49      2.16 o 
  -6  -4   2        2.21        0.77      1.02 o 
  -5  -4   2       10.94       12.74      2.34 o 
  -4  -4   2        0.00        1.47      1.17 o 
  -3  -4   2        1.96        5.24      0.57 o 
  -2  -4   2        9.02       11.19      0.95 o 
  -1  -4   2       82.10       80.77      1.33 o 
   0  -4   2      534.43      597.24      8.15 o 
   1  -4   2      384.81      368.18      4.00 o 
   2  -4   2      457.04      448.60      4.83 o 
   3  -4   2      330.48      369.08      4.19 o 
   4  -4   2        0.32        0.84      0.89 o 
   5  -4   2        2.89        5.18      1.25 o 
   6  -4   2        0.00        0.69      1.36 o 
   7  -4   2       91.43       95.61      4.20 o 
   8  -4   2       12.99        8.90      4.07 o 
   9  -4   2        6.71        5.17      2.68 o 
  -8  -3   2       42.82       48.07      3.24 o 
  -7  -3   2       44.42       41.48      2.34 o 
  -6  -3   2       15.55       18.20      1.71 o 
  -5  -3   2       12.50       14.22      1.53 o 
  -4  -3   2       41.06       38.08      2.25 o 
  -3  -3   2      521.46      568.99      7.48 o 
  -2  -3   2      820.94      856.80      9.53 o 
  -1  -3   2      200.28      198.74      2.34 o 
   0  -3   2       75.36       66.69      1.22 o 
   1  -3   2      532.79      534.35      5.53 o 
   2  -3   2        1.15        2.24      0.30 o 
   3  -3   2        0.82        0.97      0.56 o 
   4  -3   2        3.41        5.81      1.79 o 
   5  -3   2        8.56        4.56      2.13 o 
   6  -3   2       52.78       50.91      3.15 o 
   7  -3   2       19.07       23.22      2.56 o 
   8  -3   2        2.11        1.73      1.61 o 
   9  -3   2        0.50        0.00      1.72 o 
  -9  -2   2        0.00        0.32      1.50 o 
  -8  -2   2        1.92        1.87      1.05 o 
  -7  -2   2       16.22       17.30      1.57 o 
  -6  -2   2       54.49       57.60      3.35 o 
  -5  -2   2       58.93       59.55      2.20 o 
  -4  -2   2       98.34       90.65      2.88 o 
  -3  -2   2      345.59      400.86      4.92 o 
  -2  -2   2      842.91      803.29      8.21 o 
  -1  -2   2     1759.09     1686.57     24.77 o 
   0  -2   2      425.11      381.00      4.40 o 
   1  -2   2      176.92      133.59      1.66 o 
   2  -2   2      400.66      369.30      7.73 o 
   3  -2   2      792.73      832.95     10.71 o 
   4  -2   2      115.40      124.83      2.19 o 
   5  -2   2       16.46       15.00      1.09 o 
   6  -2   2       14.47       16.59      1.32 o 
   7  -2   2        1.96        4.34      1.88 o 
   8  -2   2        9.19        7.90      2.11 o 
   9  -2   2       14.35       19.16      2.75 o 
  -9  -1   2        1.64        1.70      1.04 o 
  -8  -1   2       23.31       26.92      2.96 o 
  -7  -1   2       60.93       59.27      5.39 o 
  -6  -1   2      109.83      105.90      2.98 o 
  -5  -1   2        4.80        6.67      1.04 o 
  -4  -1   2      194.21      193.00      3.22 o 
  -3  -1   2       26.45       28.32      0.87 o 
  -2  -1   2      373.26      353.08      3.81 o 
  -1  -1   2     4092.74     3580.52     34.58 o 
   0  -1   2     5066.23     4817.08     54.71 o 
   1  -1   2       55.29       44.69      0.91 o 
   2  -1   2        9.76        7.52      0.47 o 
   3  -1   2      276.02      318.19      4.69 o 
   4  -1   2        7.91       10.22      1.14 o 
   5  -1   2       33.09       25.38      1.40 o 
   6  -1   2       25.05       23.87      1.65 o 
   7  -1   2        4.74        3.54      1.39 o 
   8  -1   2        6.18        6.81      2.03 o 
   9  -1   2        1.70        2.30      1.70 o 
  -9   0   2        3.85        2.99      1.08 o 
  -8   0   2       11.13       12.21      1.45 o 
  -7   0   2      111.38       99.39      4.34 o 
  -6   0   2      144.25      146.52      4.11 o 
  -5   0   2       66.17       75.60      1.87 o 
  -4   0   2      260.31      261.71      3.63 o 
  -3   0   2      155.25      158.16      2.08 o 
  -2   0   2     1609.82     1531.58     15.09 o 
  -1   0   2      246.11      223.92      2.50 o 
   0   0   2     5745.07     5610.28     88.38 o 
   1   0   2     3412.96     3409.49     33.10 o 
   2   0   2      264.27      287.85      3.49 o 
   3   0   2       91.90      103.02      2.23 o 
   4   0   2      219.32      212.32      3.74 o 
   5   0   2       98.01       95.37      2.80 o 
   6   0   2       39.66       37.20      2.03 o 
   7   0   2      117.45      119.19      5.54 o 
   8   0   2        0.36        0.00      1.88 o 
  -9   1   2        1.45        1.02      0.94 o 
  -8   1   2      114.54      108.01      3.09 o 
  -7   1   2      429.13      442.57      7.65 o 
  -6   1   2      101.85      103.83      2.38 o 
  -5   1   2       98.02       90.22      1.97 o 
  -4   1   2      418.38      392.49      5.49 o 
  -3   1   2       27.37       31.58      0.77 o 
  -2   1   2       38.73       42.90      0.82 o 
  -1   1   2     1692.41     1621.63     15.96 o 
   0   1   2      611.42      542.09      5.72 o 
   1   1   2       28.72       30.86      0.94 o 
   2   1   2      926.85      916.06      9.68 o 
   3   1   2       35.27       39.94      1.54 o 
   4   1   2        0.13        0.91      0.73 o 
   5   1   2       20.10       18.13      2.36 o 
   6   1   2      256.97      274.64      5.81 o 
   7   1   2        4.29        4.16      1.29 o 
   8   1   2        5.01        3.65      1.31 o 
  -9   2   2        5.76       12.63      2.59 o 
  -8   2   2        2.56        2.50      0.79 o 
  -7   2   2      165.28      164.86      7.67 o 
  -6   2   2       38.38       35.81      2.29 o 
  -5   2   2        1.99        2.69      0.45 o 
  -4   2   2       60.44       48.93      1.22 o 
  -3   2   2      319.78      325.60      7.77 o 
  -2   2   2      337.98      356.27      4.90 o 
  -1   2   2       39.79       37.30      1.05 o 
   0   2   2      120.93      106.69      1.70 o 
   1   2   2      380.30      408.23      4.73 o 
   2   2   2        0.12        2.18      0.70 o 
   3   2   2      376.43      404.12      7.11 o 
   4   2   2       16.94       14.92      2.28 o 
   5   2   2      268.02      254.46      5.83 o 
   6   2   2        1.04        0.00      0.96 o 
   7   2   2        0.15        0.00      1.11 o 
   8   2   2        1.79        1.60      1.31 o 
  -9   3   2       13.59       12.75      2.53 o 
  -8   3   2        1.81        1.39      1.03 o 
  -7   3   2       86.18       80.42      2.22 o 
  -6   3   2        2.07        0.72      0.43 o 
  -5   3   2        1.73        1.77      0.27 o 
  -4   3   2      111.30      130.15      5.79 o 
  -3   3   2      303.30      288.67      6.07 o 
  -2   3   2       29.32       27.63      0.76 o 
  -1   3   2       46.29       49.70      1.08 o 
   0   3   2       61.28       64.91      2.20 o 
   1   3   2       93.86       98.61      1.91 o 
   2   3   2       15.08       16.56      1.22 o 
   3   3   2       10.34        5.97      1.26 o 
   4   3   2       27.59       28.92      2.53 o 
   5   3   2       57.61       53.79      4.69 o 
   6   3   2        6.39        7.38      1.68 o 
   7   3   2        3.49        1.08      2.20 o 
  -9   4   2       37.49       38.32      3.82 o 
  -8   4   2        1.30        1.11      1.18 o 
  -7   4   2       23.16       23.16      2.19 o 
  -6   4   2      153.91      144.91      4.24 o 
  -5   4   2      245.94      236.82      5.68 o 
  -4   4   2       11.39       11.50      1.24 o 
  -3   4   2       16.30       15.40      2.03 o 
  -2   4   2      118.10      123.03      2.07 o 
  -1   4   2        0.01        0.30      0.29 o 
   0   4   2      330.66      355.67      5.34 o 
   1   4   2       24.68       24.40      0.94 o 
   2   4   2       29.93       32.64      1.72 o 
   3   4   2       39.98       40.94      2.22 o 
   4   4   2       24.33       29.96      2.24 o 
   5   4   2        6.29        5.12      1.23 o 
   6   4   2       27.32       27.02      2.26 o 
   7   4   2        0.83        0.00      1.81 o 
  -8   5   2        0.00        0.00      1.05 o 
  -7   5   2      129.95      135.81     11.15 o 
  -6   5   2       37.15       37.68      2.50 o 
  -5   5   2       17.04       18.63      1.64 o 
  -4   5   2       19.44       16.92      1.46 o 
  -3   5   2       19.24       22.29      1.32 o 
  -2   5   2        0.23        0.00      0.32 o 
  -1   5   2        0.73        0.53      0.40 o 
   0   5   2      185.03      193.15      3.09 o 
   1   5   2       42.28       42.60      1.28 o 
   2   5   2       21.38       22.43      1.46 o 
   3   5   2        1.29        4.06      1.47 o 
   4   5   2        1.52        1.77      0.87 o 
   5   5   2        5.59        6.09      1.22 o 
   6   5   2       27.34       31.36      2.34 o 
  -8   6   2       11.49       11.09      2.34 o 
  -7   6   2       42.98       40.28      2.69 o 
  -6   6   2        4.26        5.43      1.30 o 
  -5   6   2       17.60       19.71      2.19 o 
  -4   6   2       44.40       41.20      4.00 o 
  -3   6   2      212.57      207.44      3.86 o 
  -2   6   2        0.34        0.86      0.49 o 
  -1   6   2        1.04        0.84      0.72 o 
   0   6   2       72.42       64.97      1.96 o 
   1   6   2       75.68       74.99      2.89 o 
   2   6   2       14.44       13.21      1.46 o 
   3   6   2      145.90      151.47      3.90 o 
   4   6   2        9.58        9.42      1.37 o 
   5   6   2        2.11        0.99      1.27 o 
  -7   7   2        9.23        8.63      1.73 o 
  -6   7   2        2.31        0.73      1.01 o 
  -5   7   2        0.06        0.19      0.89 o 
  -4   7   2       62.81       66.40      2.58 o 
  -3   7   2       29.48       27.60      1.79 o 
  -2   7   2       12.16        9.25      1.08 o 
  -1   7   2       45.63       43.78      2.40 o 
   0   7   2       39.68       39.95      4.28 o 
   1   7   2       75.43       76.06      3.97 o 
   2   7   2       32.18       30.50      2.54 o 
   3   7   2       14.20        9.87      1.77 o 
   4   7   2        4.67        5.64      1.65 o 
  -6   8   2        1.70        0.00      2.22 o 
  -4   8   2       71.22       75.72      7.08 o 
  -3   8   2       10.23        7.82      3.27 o 
  -2   8   2       10.52        7.15      3.02 o 
  -1   8   2       39.73       39.98      3.39 o 
   0   8   2        3.18        4.08      1.28 o 
   1   8   2       31.94       34.66      3.82 o 
   2   8   2        0.23        0.57      1.16 o 
  -3   9   2        9.25       12.81      3.94 o 
  -2   9   2        1.64        6.72      3.27 o 
  -1   9   2        3.41        3.27      2.65 o 
  -1 -10   3        3.24        3.53      1.73 o 
   0 -10   3        1.27        2.35      1.40 o 
   1 -10   3       28.84       24.40      2.48 o 
   2 -10   3        0.89        1.73      1.32 o 
   3 -10   3       21.53       17.87      2.83 o 
  -3  -9   3        8.27        9.96      1.97 o 
  -2  -9   3        4.77        3.93      1.41 o 
  -1  -9   3        9.46       12.41      3.70 o 
   0  -9   3        0.20        1.20      1.48 o 
   1  -9   3       10.87       10.32      1.63 o 
   2  -9   3        7.32        5.90      1.45 o 
   3  -9   3       26.93       27.88      2.26 o 
   4  -9   3        9.96       18.54      3.63 o 
  -5  -8   3        0.20        1.81      1.40 o 
  -4  -8   3        0.03        0.10      1.26 o 
  -3  -8   3        2.44        1.03      1.27 o 
  -2  -8   3        2.73        2.84      1.28 o 
  -1  -8   3       45.42       42.62      2.83 o 
   0  -8   3       34.20       25.97      2.18 o 
   1  -8   3       46.90       47.90      2.60 o 
   2  -8   3        0.78        1.29      1.45 o 
   3  -8   3       19.03       19.99      1.81 o 
   4  -8   3      124.12      143.55      8.07 o 
   5  -8   3        0.19        0.00      2.22 o 
  -6  -7   3        2.61        3.24      1.65 o 
  -5  -7   3        1.45        2.34      1.34 o 
  -4  -7   3        0.05        0.00      1.73 o 
  -3  -7   3       60.10       59.44      3.05 o 
  -2  -7   3        0.00        0.79      1.00 o 
  -1  -7   3       57.77       61.84      5.33 o 
   0  -7   3        1.06        3.31      2.46 o 
   1  -7   3       10.59        9.55      2.62 o 
   2  -7   3       82.42       82.79      1.51 o 
   3  -7   3      195.25      190.94      4.74 o 
   4  -7   3      238.53      230.82      4.55 o 
   5  -7   3       12.08       15.04      1.85 o 
   6  -7   3        4.95        4.94      1.54 o 
   7  -7   3        4.22        4.42      1.86 o 
  -7  -6   3        1.25        2.74      1.14 o 
  -6  -6   3        2.67        2.95      1.05 o 
  -5  -6   3        1.15        1.01      0.96 o 
  -4  -6   3      104.51      114.96      4.62 o 
  -3  -6   3      499.67      485.36      7.96 o 
  -2  -6   3        4.75        4.10      0.75 o 
  -1  -6   3      133.66      127.70      3.99 o 
   0  -6   3      231.83      242.64      5.97 o 
   1  -6   3        8.34        7.94      0.40 o 
   2  -6   3        9.03        9.66      0.56 o 
   3  -6   3      320.32      320.15      4.22 o 
   4  -6   3       14.69       15.41      0.96 o 
   5  -6   3        7.03       11.60      1.97 o 
   6  -6   3       60.74       57.54      7.30 o 
   7  -6   3       10.60        6.56      2.62 o 
   8  -6   3       19.04       21.03      2.82 o 
  -7  -5   3       38.63       36.56      2.84 o 
  -6  -5   3       13.67       10.06      1.21 o 
  -5  -5   3       14.30       10.45      1.38 o 
  -4  -5   3       68.78       71.25      2.16 o 
  -3  -5   3      194.28      187.67      3.08 o 
  -2  -5   3      302.56      299.12      6.82 o 
  -1  -5   3       35.44       29.00      0.79 o 
   0  -5   3        0.33        0.00      0.32 o 
   1  -5   3        9.14       14.15      0.60 o 
   2  -5   3        1.51        1.56      0.36 o 
   3  -5   3      431.88      439.80      5.39 o 
   4  -5   3        1.87        0.65      0.97 o 
   5  -5   3       21.47       22.86      2.08 o 
   6  -5   3       21.16       20.86      2.28 o 
   7  -5   3       18.73       15.82      2.31 o 
   8  -5   3        4.02        2.37      1.86 o 
  -8  -4   3       14.34       14.00      3.43 o 
  -7  -4   3        1.60        0.04      1.41 o 
  -6  -4   3       17.67       17.70      1.73 o 
  -5  -4   3        5.24        4.32      0.87 o 
  -4  -4   3       33.89       39.16      1.59 o 
  -3  -4   3       35.98       33.92      1.22 o 
  -2  -4   3      157.39      142.40      2.37 o 
  -1  -4   3       13.83       20.75      0.82 o 
   0  -4   3     1323.88     1388.51     15.04 o 
   2  -4   3      266.48      291.89      3.73 o 
   3  -4   3       54.65       51.25      5.85 o 
   4  -4   3       62.48       69.00      4.34 o 
   5  -4   3       20.13       28.10      2.31 o 
   6  -4   3        2.84        1.14      1.37 o 
   7  -4   3       21.47       17.29      2.35 o 
   8  -4   3        6.64        8.30      2.18 o 
  -8  -3   3        0.02        0.33      0.83 o 
  -7  -3   3       32.52       28.26      2.04 o 
  -6  -3   3        3.03        3.27      0.87 o 
  -5  -3   3      118.15      121.24      6.29 o 
  -4  -3   3       17.64       16.60      1.11 o 
  -3  -3   3      441.08      469.74      8.16 o 
  -2  -3   3        2.31        4.33      0.60 o 
  -1  -3   3      345.99      315.38      4.34 o 
   0  -3   3        9.84        6.31      0.37 o 
   1  -3   3        1.30        0.26      0.26 o 
   2  -3   3      261.09      251.93      2.96 o 
   3  -3   3       22.15       25.65      1.81 o 
   4  -3   3      391.48      447.70      9.55 o 
   5  -3   3       10.03       11.46      1.75 o 
   6  -3   3       52.86       51.51      3.41 o 
   7  -3   3       54.41       62.94      6.38 o 
   8  -3   3        0.05        3.27      2.46 o 
  -9  -2   3        0.04        2.48      1.32 o 
  -8  -2   3        3.67        4.27      1.38 o 
  -7  -2   3        4.45        4.42      0.91 o 
  -6  -2   3        9.85       11.87      1.53 o 
  -5  -2   3        0.06        0.11      0.51 o 
  -4  -2   3      264.27      269.85      6.34 o 
  -3  -2   3     2891.54     2953.11     31.46 o 
  -2  -2   3      864.13      827.31      8.52 o 
  -1  -2   3     2226.69     2126.77     20.94 o 
   0  -2   3       45.88       40.86      0.86 o 
   1  -2   3      158.36      134.08      1.80 o 
   2  -2   3      294.72      327.99      3.78 o 
   3  -2   3      285.92      308.37      4.40 o 
   4  -2   3      206.94      208.31      3.52 o 
   5  -2   3        9.19        9.08      1.34 o 
   6  -2   3        1.43        1.00      0.92 o 
   7  -2   3        0.13        0.00      1.73 o 
   8  -2   3        4.09        1.86      1.72 o 
  -9  -1   3        0.02        0.00      0.89 o 
  -8  -1   3        0.00        0.92      0.93 o 
  -7  -1   3       22.25       24.84      1.98 o 
  -6  -1   3      148.75      148.16      4.60 o 
  -5  -1   3       16.87       14.56      2.71 o 
  -4  -1   3        4.04        8.06      1.48 o 
  -3  -1   3     1273.37     1405.98     15.33 o 
  -2  -1   3       55.98       66.13      1.13 o 
  -1  -1   3       19.89       13.27      0.64 o 
   0  -1   3       29.09       24.59      0.72 o 
   1  -1   3      343.41      308.33      3.60 o 
   2  -1   3      234.51      248.90      3.14 o 
   3  -1   3      401.48      430.89      6.17 o 
   4  -1   3        3.97        1.63      0.63 o 
   5  -1   3       32.66       30.94      1.49 o 
   6  -1   3       29.71       30.68      1.86 o 
   7  -1   3      206.25      193.46      6.50 o 
   8  -1   3       13.29        6.91      2.28 o 
  -9   0   3       20.89       19.42      2.34 o 
  -8   0   3       51.92       57.33      2.28 o 
  -7   0   3       97.77       91.28      2.63 o 
  -6   0   3      202.84      223.33      4.43 o 
  -5   0   3       11.03       11.55      0.82 o 
  -4   0   3      117.19      110.52      2.08 o 
  -3   0   3      386.31      422.20      4.69 o 
  -2   0   3      349.24      350.68      3.91 o 
  -1   0   3     1314.96     1293.30     12.96 o 
   0   0   3     1986.95     1950.40     19.31 o 
   1   0   3       78.08       78.59      1.57 o 
   2   0   3      376.15      400.90      5.89 o 
   3   0   3      173.00      168.35      3.22 o 
   4   0   3       36.25       34.09      1.65 o 
   5   0   3      264.87      268.06      5.58 o 
   6   0   3       71.56       78.21      4.84 o 
   7   0   3       91.05       97.44      6.02 o 
   8   0   3        3.91        5.11      1.92 o 
  -9   1   3        0.01        0.03      1.14 o 
  -8   1   3        0.02        0.83      0.70 o 
  -7   1   3       15.99       17.36      1.26 o 
  -6   1   3       18.43       17.17      0.99 o 
  -5   1   3      254.70      255.00      4.01 o 
  -4   1   3      104.60       95.11      1.81 o 
  -3   1   3        0.95        1.04      0.26 o 
  -2   1   3       89.23       91.07      1.61 o 
  -1   1   3      452.89      433.78      5.04 o 
   0   1   3     1622.45     1738.62     17.38 o 
   1   1   3      122.74      121.48      1.93 o 
   2   1   3      355.16      348.86     14.21 o 
   3   1   3      133.97      155.86      4.79 o 
   4   1   3       23.75       31.16      1.93 o 
   5   1   3       16.74       19.85      2.83 o 
   6   1   3       57.06       50.92      4.29 o 
   7   1   3        7.80        7.96      1.88 o 
   8   1   3        0.59        2.69      1.89 o 
  -9   2   3       19.06       21.97      2.44 o 
  -8   2   3       37.93       38.23      2.79 o 
  -7   2   3        2.90        3.20      0.70 o 
  -6   2   3        2.68        3.04      0.54 o 
  -5   2   3      107.90      106.74      1.90 o 
  -4   2   3      129.51      127.30      3.53 o 
  -3   2   3        0.14        1.79      0.66 o 
  -2   2   3      613.13      645.57      8.21 o 
  -1   2   3       58.45       51.62      1.14 o 
   0   2   3      988.87     1000.89     11.29 o 
   1   2   3      127.48      125.56      2.36 o 
   2   2   3      163.75      166.59      3.85 o 
   3   2   3      127.94      138.96      4.43 o 
   4   2   3       53.61       51.23      2.81 o 
   5   2   3        0.00        1.19      0.98 o 
   6   2   3        3.52        0.84      1.04 o 
   7   2   3        6.32        6.45      2.06 o 
  -9   3   3        5.21        4.07      1.91 o 
  -8   3   3        9.69        7.98      3.02 o 
  -7   3   3       44.47       48.35      2.78 o 
  -6   3   3       30.62       32.75      2.26 o 
  -5   3   3        2.86        2.94      0.90 o 
  -4   3   3       88.80       89.58      2.91 o 
  -3   3   3       13.72       15.38      1.79 o 
  -2   3   3      115.10      108.14      1.72 o 
  -1   3   3        2.11        3.28      0.44 o 
   0   3   3       38.72       37.16      1.52 o 
   1   3   3       54.42       52.46      1.93 o 
   2   3   3      112.66      112.34      3.09 o 
   3   3   3       95.85       90.61      2.85 o 
   4   3   3       24.55       27.29      1.91 o 
   5   3   3        0.11        0.00      0.91 o 
   6   3   3        6.02        7.03      1.41 o 
   7   3   3       14.79       15.89      1.90 o 
  -9   4   3        0.38        3.63      1.85 o 
  -8   4   3       26.42       26.94      4.16 o 
  -7   4   3       78.57       77.19      3.30 o 
  -6   4   3        4.79        4.56      1.11 o 
  -5   4   3        7.80        5.14      1.14 o 
  -4   4   3      125.24      122.72      4.34 o 
  -3   4   3      111.01       97.63      3.07 o 
  -2   4   3       15.40       18.88      1.28 o 
  -1   4   3       17.60       18.76      0.98 o 
   0   4   3       12.32       11.79      1.05 o 
   1   4   3       31.19       41.20      1.79 o 
   2   4   3       12.94       17.04      1.37 o 
   3   4   3        5.17        3.07      1.03 o 
   4   4   3       12.43       13.25      1.46 o 
   5   4   3        9.91        7.44      1.44 o 
   6   4   3        9.15       11.52      3.05 o 
  -8   5   3        0.99        1.40      1.42 o 
  -7   5   3      105.54      105.22      3.89 o 
  -6   5   3        1.26        1.85      1.73 o 
  -5   5   3       35.36       34.89      2.12 o 
  -4   5   3       39.57       37.14      2.06 o 
  -3   5   3       10.45       10.63      1.94 o 
  -2   5   3        8.34        6.85      0.77 o 
  -1   5   3       29.89       29.82      1.73 o 
   0   5   3      487.64      478.95      7.94 o 
   1   5   3      239.63      251.31      5.06 o 
   2   5   3       60.00       60.97      2.35 o 
   3   5   3        0.03        0.93      0.95 o 
   4   5   3       32.57       32.64      3.39 o 
   5   5   3        0.00        1.53      1.41 o 
  -7   6   3        4.33        3.84      1.38 o 
  -6   6   3        9.32        8.59      1.94 o 
  -5   6   3       65.67       66.91      2.92 o 
  -4   6   3       34.81       39.55      2.20 o 
  -3   6   3       84.17       84.73      2.93 o 
  -2   6   3       15.57       15.06      1.01 o 
  -1   6   3       15.13       14.15      1.05 o 
   0   6   3      134.87      146.35      3.41 o 
   1   6   3        0.21        1.34      0.90 o 
   2   6   3        0.04        0.87      0.79 o 
   3   6   3       13.19       13.36      2.82 o 
   4   6   3        1.78        0.70      1.04 o 
  -6   7   3        1.09        1.89      1.26 o 
  -5   7   3       64.77       64.24      2.78 o 
  -4   7   3       43.86       36.67      2.03 o 
  -3   7   3       12.20       11.25      1.30 o 
  -2   7   3        0.07        0.00      1.51 o 
  -1   7   3       10.19       12.18      1.62 o 
   0   7   3        8.53       10.12      1.66 o 
   1   7   3        0.17        0.00      0.92 o 
   2   7   3       47.56       48.49      4.87 o 
   3   7   3       32.03       33.32      3.01 o 
  -5   8   3        1.38        0.00      2.34 o 
  -3   8   3        0.05        0.86      2.90 o 
  -2   8   3       13.76       11.58      3.82 o 
  -1   8   3        1.38        1.48      3.20 o 
   0   8   3        2.68        0.59      1.10 o 
   1   8   3        0.51        0.00      1.16 o 
  -1 -10   4        8.15        8.73      1.90 o 
   0 -10   4        0.00        1.60      1.38 o 
   1 -10   4        0.37        1.11      1.38 o 
   2 -10   4        4.58        8.01      2.28 o 
   3 -10   4        2.25        0.25      1.48 o 
  -3  -9   4       22.59       18.65      2.40 o 
  -2  -9   4        2.75        1.78      1.32 o 
  -1  -9   4        1.24        3.06      1.33 o 
   0  -9   4       35.25       33.51      3.42 o 
   1  -9   4        5.88        2.69      1.26 o 
   2  -9   4        0.21        0.64      1.02 o 
   4  -9   4        5.86        4.44      3.14 o 
  -5  -8   4        4.82        4.56      1.82 o 
  -4  -8   4        1.61        0.63      2.22 o 
  -3  -8   4        0.35        0.66      1.20 o 
  -2  -8   4        2.24        3.24      1.27 o 
  -1  -8   4        1.33        1.37      1.20 o 
   0  -8   4        8.59       10.88      1.60 o 
   1  -8   4       85.22       87.71      3.57 o 
   2  -8   4       25.00       24.73      2.05 o 
   3  -8   4       19.65       18.87      3.94 o 
   4  -8   4       37.15       28.65      4.37 o 
   5  -8   4        0.80        5.30      3.08 o 
   6  -8   4        1.64        2.03      2.96 o 
  -6  -7   4        2.85        4.41      3.23 o 
  -5  -7   4       34.96       36.79      3.85 o 
  -4  -7   4       19.94       23.51      6.28 o 
  -3  -7   4       62.92       68.91      3.44 o 
  -2  -7   4      416.09      407.99      9.62 o 
  -1  -7   4       18.04       14.40      1.75 o 
   0  -7   4        2.80        2.77      1.03 o 
   1  -7   4        1.95        1.14      0.32 o 
   2  -7   4        0.31        1.19      0.57 o 
   3  -7   4       35.21       38.41      1.58 o 
   4  -7   4      131.68      133.70      6.78 o 
   5  -7   4       24.07       26.56      7.30 o 
   6  -7   4        8.25        9.48      1.98 o 
   7  -7   4        1.75        0.92      1.64 o 
  -7  -6   4        3.59        5.10      2.36 o 
  -6  -6   4       38.02       39.01      2.14 o 
  -5  -6   4        0.96        1.17      0.77 o 
  -4  -6   4      106.04       96.21      2.61 o 
  -3  -6   4       40.51       42.21      1.60 o 
  -2  -6   4        9.21        7.97      0.92 o 
  -1  -6   4       54.85       51.10      1.57 o 
   0  -6   4       82.54       85.24      1.59 o 
   1  -6   4       41.70       47.17      1.15 o 
   2  -6   4        7.50        6.82      0.61 o 
   3  -6   4      134.25      133.26      2.55 o 
   4  -6   4      243.90      240.17      6.25 o 
   5  -6   4        0.04        0.00      1.23 o 
   6  -6   4        0.47        0.00      1.15 o 
   7  -6   4        6.25        5.79      4.10 o 
  -7  -5   4       10.53        7.77      1.25 o 
  -6  -5   4        5.35        6.59      1.15 o 
  -5  -5   4        0.01        0.50      0.66 o 
  -4  -5   4      133.46      130.03      3.08 o 
  -3  -5   4      102.48      104.01      2.15 o 
  -2  -5   4       10.93       11.23      0.74 o 
  -1  -5   4       66.16       55.02      1.21 o 
   0  -5   4        0.42        0.00      0.30 o 
   1  -5   4      176.36      175.36      2.49 o 
   2  -5   4      212.10      247.78      3.41 o 
   3  -5   4        0.02        0.20      0.51 o 
   4  -5   4        0.26        0.00      0.92 o 
   5  -5   4      165.14      167.40     13.65 o 
   6  -5   4        0.37        1.42      1.34 o 
   7  -5   4       15.38       11.44      2.21 o 
   8  -5   4       13.56       17.88      4.19 o 
  -8  -4   4        5.44        4.51      1.32 o 
  -7  -4   4       43.14       38.67      2.86 o 
  -6  -4   4        0.06        0.00      0.70 o 
  -5  -4   4       21.46       24.59      1.51 o 
  -4  -4   4        0.00        0.00      0.55 o 
  -3  -4   4        3.61        6.43      0.78 o 
  -2  -4   4       16.43       12.58      0.94 o 
  -1  -4   4      187.15      185.92      2.82 o 
   0  -4   4        3.28        4.49      0.42 o 
   1  -4   4      181.69      170.95      2.41 o 
   2  -4   4       53.81       55.61      1.18 o 
   3  -4   4       66.24       65.10      2.80 o 
   4  -4   4      130.46      135.97      4.37 o 
   5  -4   4        0.13        0.74      1.22 o 
   6  -4   4      102.47       98.66     13.18 o 
   7  -4   4        1.54        1.28      1.72 o 
   8  -4   4       16.24       20.22      2.84 o 
  -8  -3   4        1.69        2.21      1.09 o 
  -7  -3   4       75.72       70.23      4.66 o 
  -6  -3   4        5.73        3.84      1.02 o 
  -5  -3   4       12.41       13.52      1.75 o 
  -4  -3   4      156.79      147.42      3.25 o 
  -3  -3   4       37.68       25.15      1.24 o 
  -2  -3   4      638.85      641.42     12.12 o 
  -1  -3   4       37.95       47.76      1.05 o 
   0  -3   4       48.67       45.56      0.99 o 
   1  -3   4        4.02        5.89      0.79 o 
   2  -3   4       92.21       82.04      2.16 o 
   3  -3   4        0.39        0.06      0.89 o 
   4  -3   4      179.09      182.34      5.28 o 
   5  -3   4        2.79        1.63      1.26 o 
   6  -3   4        5.28        0.60      1.43 o 
   7  -3   4        1.77        0.00      1.46 o 
   8  -3   4        7.65       11.67      2.35 o 
  -9  -2   4        0.60        0.00      0.73 o 
  -8  -2   4       16.50       13.53      2.52 o 
  -7  -2   4        6.76        6.01      1.02 o 
  -6  -2   4       35.03       32.79      2.28 o 
  -5  -2   4       38.10       35.25      1.64 o 
  -4  -2   4       29.26       29.75      1.34 o 
  -3  -2   4       90.15       93.23      2.67 o 
  -2  -2   4       11.07        6.93      0.51 o 
  -1  -2   4       95.43       86.18      1.38 o 
   0  -2   4      334.90      362.38      4.16 o 
   1  -2   4      274.22      260.89      3.48 o 
   2  -2   4        0.35        0.16      0.46 o 
   3  -2   4      699.78      718.21      9.66 o 
   4  -2   4      132.71      147.54      7.11 o 
   5  -2   4       46.67       39.99      4.02 o 
   6  -2   4       29.07       32.48      2.94 o 
   7  -2   4        3.02        5.59      1.94 o 
   8  -2   4        3.64        2.82      2.09 o 
  -9  -1   4        5.70        9.10      1.31 o 
  -8  -1   4        0.13        0.23      1.04 o 
  -7  -1   4        5.64        5.44      0.99 o 
  -6  -1   4      182.21      167.56      6.86 o 
  -5  -1   4        7.06        8.31      0.89 o 
  -4  -1   4      354.86      386.27      5.48 o 
  -3  -1   4      149.61      154.38      3.64 o 
  -2  -1   4        0.31        0.28      0.38 o 
  -1  -1   4      684.75      707.44      8.11 o 
   0  -1   4      117.32      115.93      2.09 o 
   1  -1   4       34.00       36.09      1.95 o 
   2  -1   4      134.19      148.04      2.82 o 
   3  -1   4       48.41       43.27      2.52 o 
   4  -1   4      454.27      456.89      6.90 o 
   5  -1   4      163.62      173.84      4.11 o 
   6  -1   4        7.62        3.78      1.11 o 
   7  -1   4       13.31        6.28      2.00 o 
   8  -1   4        0.19        0.00      1.83 o 
  -9   0   4        0.04        0.10      1.16 o 
  -8   0   4        4.82        5.89      1.08 o 
  -7   0   4      188.47      191.65      4.14 o 
  -6   0   4        1.14        1.74      0.76 o 
  -5   0   4        0.19        0.59      0.46 o 
  -4   0   4        3.66        3.22      0.53 o 
  -3   0   4       35.75       37.11      1.05 o 
  -2   0   4      677.99      725.94      9.48 o 
  -1   0   4       70.74       83.34      1.43 o 
   0   0   4       55.79       59.30      1.27 o 
   1   0   4     1233.25     1298.47     16.65 o 
   2   0   4       14.52       13.82      1.01 o 
   3   0   4        2.02        2.51      0.75 o 
   4   0   4       45.30       41.44      7.07 o 
   5   0   4        0.14        0.28      0.88 o 
   6   0   4      133.89      139.88      4.07 o 
   7   0   4       27.42       24.27      2.93 o 
   8   0   4        4.81        4.31      2.14 o 
  -9   1   4       21.75       25.86      2.65 o 
  -8   1   4        8.90        8.13      1.66 o 
  -7   1   4      506.26      493.71      8.47 o 
  -6   1   4        6.42        5.11      0.69 o 
  -5   1   4        6.03        6.35      0.75 o 
  -4   1   4      181.16      190.82      2.99 o 
  -3   1   4      323.69      321.32      4.62 o 
  -2   1   4      413.05      417.04      7.30 o 
  -1   1   4      278.66      289.12      4.46 o 
   0   1   4       18.30       23.24      1.32 o 
   1   1   4      142.17      161.49      3.62 o 
   2   1   4        0.94        3.88      0.85 o 
   3   1   4       70.76       79.70      2.83 o 
   4   1   4       12.72       11.63      1.35 o 
   5   1   4       16.13       13.46      1.59 o 
   6   1   4       38.90       40.05      2.58 o 
   7   1   4       23.57       23.83      2.84 o 
  -9   2   4       24.88       25.98      2.62 o 
  -8   2   4       19.89       20.70      2.24 o 
  -7   2   4       91.60      100.88      3.86 o 
  -6   2   4       85.69       80.93      1.97 o 
  -5   2   4       26.98       22.99      3.20 o 
  -4   2   4        4.58        4.70      0.97 o 
  -3   2   4       30.65       28.76      0.78 o 
  -2   2   4        1.99        3.08      1.18 o 
  -1   2   4       84.44       97.35      2.17 o 
   0   2   4       20.24       24.74      2.13 o 
   1   2   4       45.19       47.32      1.96 o 
   2   2   4      191.63      182.44      5.08 o 
   3   2   4        2.09        0.85      0.97 o 
   4   2   4       27.06       28.34      2.02 o 
   5   2   4       50.78       48.55      2.53 o 
   6   2   4        0.12        0.00      1.34 o 
   7   2   4        0.45        2.89      1.66 o 
  -9   3   4        8.54       10.87      1.97 o 
  -8   3   4        0.43        0.75      1.17 o 
  -7   3   4        1.92        1.15      2.06 o 
  -6   3   4       70.52       67.86      3.02 o 
  -5   3   4       22.26       23.69      1.88 o 
  -4   3   4       22.79       23.97      1.82 o 
  -3   3   4      153.26      152.94      4.15 o 
  -2   3   4        0.51        0.07      0.83 o 
  -1   3   4        4.62        4.70      0.70 o 
   0   3   4       18.45       21.98      1.41 o 
   1   3   4        6.13        7.72      1.15 o 
   2   3   4        6.13        6.64      1.15 o 
   3   3   4        1.64        1.69      1.05 o 
   4   3   4      129.86      122.18      6.65 o 
   5   3   4        1.26        0.54      1.05 o 
   6   3   4        1.88        3.03      1.25 o 
  -8   4   4       18.64       19.30      2.31 o 
  -7   4   4       28.03       28.73      2.36 o 
  -6   4   4        6.65       10.18      2.53 o 
  -5   4   4        1.17        1.41      0.92 o 
  -4   4   4        6.65        5.07      1.04 o 
  -3   4   4        1.70        1.29      1.29 o 
  -2   4   4        7.34        8.10      1.08 o 
  -1   4   4      112.38      104.14      2.67 o 
   0   4   4        3.56        3.30      0.78 o 
   1   4   4       79.14       75.60      3.60 o 
   2   4   4       33.83       32.06      2.52 o 
   3   4   4        2.09        3.19      1.38 o 
   4   4   4        0.09        0.53      1.11 o 
   5   4   4        0.02        0.00      1.17 o 
  -8   5   4        4.32        4.46      1.47 o 
  -7   5   4       61.40       71.67      4.59 o 
  -6   5   4        0.14        0.00      1.17 o 
  -5   5   4        1.47        1.21      1.17 o 
  -4   5   4        0.27        0.42      1.97 o 
  -3   5   4        1.93        4.46      2.03 o 
  -2   5   4       27.18       31.01      1.27 o 
  -1   5   4       15.51       18.66      1.20 o 
   0   5   4       65.33       63.72      2.39 o 
   1   5   4       13.37       12.77      1.28 o 
   2   5   4        4.67        3.54      1.91 o 
   3   5   4        1.72        1.40      1.15 o 
   4   5   4        6.35        7.80      1.43 o 
  -7   6   4       51.86       59.65      6.50 o 
  -6   6   4        0.09        1.31      1.18 o 
  -5   6   4        8.58        7.04      1.28 o 
  -4   6   4        0.28        0.66      0.86 o 
  -3   6   4       46.93       47.14      2.59 o 
  -2   6   4        2.56        1.97      0.91 o 
  -1   6   4      125.95      112.03      3.09 o 
   0   6   4       80.36       78.62      3.53 o 
   1   6   4        1.47        0.54      0.82 o 
   2   6   4       83.42       88.57      3.11 o 
   3   6   4       16.98       15.79      1.73 o 
  -6   7   4       18.01       16.80      2.71 o 
  -5   7   4        1.53        1.99      1.54 o 
  -4   7   4       44.01       46.89      4.90 o 
  -3   7   4        0.35        0.00      2.34 o 
  -1   7   4        0.25        1.73      2.71 o 
   0   7   4        5.29        5.19      2.43 o 
   1   7   4        0.04        0.65      1.19 o 
   2   7   4       13.38       11.86      1.99 o 
  -2   8   4        1.80        5.05      3.76 o 
  -1 -10   5       13.04       15.04      3.88 o 
   0 -10   5        1.52        1.88      1.39 o 
   1 -10   5        1.90        1.09      1.27 o 
   2 -10   5       14.23       14.05      2.96 o 
   3 -10   5       59.15       85.45      8.81 o 
  -3  -9   5       22.63       28.28      7.67 o 
  -2  -9   5       20.91       22.16      2.68 o 
  -1  -9   5        7.06        8.34      3.67 o 
   0  -9   5        0.00        0.00      1.12 o 
   1  -9   5       11.82       13.00      2.59 o 
   2  -9   5       23.63       25.35      2.99 o 
   3  -9   5       12.87       11.64      3.45 o 
   4  -9   5        3.30        3.45      2.77 o 
   5  -9   5        9.05       13.12      4.31 o 
  -5  -8   5        6.66       10.61      3.54 o 
  -4  -8   5       13.59       12.78      2.11 o 
  -3  -8   5        0.25        1.80      1.18 o 
  -2  -8   5        2.83        2.31      1.32 o 
  -1  -8   5        4.99        4.90      1.46 o 
   0  -8   5      131.56      130.46      4.68 o 
   1  -8   5       15.61       14.38      1.81 o 
   2  -8   5       37.66       35.49      3.17 o 
   3  -8   5        1.85        3.70      2.83 o 
   4  -8   5       19.26       24.15      4.56 o 
   5  -8   5        8.47        3.70      2.96 o 
   6  -8   5       27.74       41.71      6.10 o 
  -6  -7   5        1.58        6.05      2.09 o 
  -5  -7   5        2.30        0.65      1.33 o 
  -4  -7   5        5.36        5.63      1.57 o 
  -3  -7   5      134.43      147.43      5.08 o 
  -2  -7   5        5.55        5.82      1.24 o 
  -1  -7   5       99.27      101.30      2.38 o 
   0  -7   5        0.21        0.00      0.47 o 
   1  -7   5        2.89        1.90      0.66 o 
   2  -7   5        0.00        0.29      0.60 o 
   3  -7   5       44.53       39.78      2.42 o 
   4  -7   5        8.29       11.73      2.53 o 
   5  -7   5       16.94       17.94      2.96 o 
   6  -7   5        2.33        1.43      1.50 o 
  -7  -6   5        0.01        0.25      0.82 o 
  -6  -6   5        0.40        0.00      0.92 o 
  -5  -6   5        0.77        1.13      1.05 o 
  -4  -6   5        8.71        6.99      0.90 o 
  -3  -6   5      483.11      439.79      7.47 o 
  -2  -6   5        0.54        0.43      0.43 o 
  -1  -6   5       12.36       10.70      0.66 o 
   0  -6   5       10.74       12.35      1.11 o 
   1  -6   5        2.48        2.84      0.48 o 
   2  -6   5       49.81       55.31      1.68 o 
   3  -6   5      217.21      203.64      5.21 o 
   4  -6   5      172.54      198.62      5.79 o 
   5  -6   5        0.01        0.00      1.13 o 
   6  -6   5       19.07       19.73      2.47 o 
   7  -6   5        7.38        7.83      2.90 o 
  -7  -5   5        2.24        1.11      0.96 o 
  -6  -5   5       12.55       10.40      1.21 o 
  -5  -5   5        4.45        3.35      0.84 o 
  -4  -5   5       80.13       68.27      2.34 o 
  -3  -5   5      336.96      310.75      6.84 o 
  -2  -5   5      179.10      169.69      4.08 o 
  -1  -5   5        3.44        4.39      0.55 o 
   0  -5   5      295.47      307.82      4.43 o 
   1  -5   5        5.83        6.49      0.56 o 
   2  -5   5       10.20        8.99      0.79 o 
   3  -5   5       92.26       86.31      7.55 o 
   4  -5   5        0.69        0.00      1.08 o 
   5  -5   5        1.40        0.70      1.33 o 
   6  -5   5        3.72        5.01      1.69 o 
   7  -5   5        3.58        1.95      1.78 o 
  -8  -4   5        1.27        1.69      1.05 o 
  -7  -4   5        8.01        8.45      1.26 o 
  -6  -4   5       20.14       14.26      1.35 o 
  -5  -4   5       16.86       15.54      1.31 o 
  -4  -4   5      143.31      148.96      3.41 o 
  -3  -4   5      216.57      212.65      4.16 o 
  -2  -4   5       90.24       91.62      2.29 o 
  -1  -4   5      407.57      424.10      5.82 o 
   0  -4   5       31.36       32.21      0.95 o 
   1  -4   5       51.91       59.50      2.48 o 
   2  -4   5       18.92       17.11      0.99 o 
   3  -4   5        3.77        4.03      1.16 o 
   4  -4   5        2.25        2.04      1.24 o 
   5  -4   5        8.42        8.50      1.70 o 
   6  -4   5        6.23        8.38      1.93 o 
   7  -4   5       10.00       14.23      2.54 o 
  -8  -3   5        0.02        0.80      0.93 o 
  -7  -3   5       21.64       18.27      1.59 o 
  -6  -3   5       12.49       13.58      1.26 o 
  -5  -3   5       81.00       80.32      2.43 o 
  -4  -3   5       27.76       31.52      1.55 o 
  -3  -3   5      397.49      440.31      7.35 o 
  -2  -3   5      249.32      250.73     14.36 o 
  -1  -3   5        1.20        1.59      0.55 o 
   0  -3   5        8.14        9.13      0.96 o 
   1  -3   5       15.72       15.80      1.53 o 
   2  -3   5      181.41      182.41      3.18 o 
   3  -3   5        0.29        0.00      0.42 o 
   4  -3   5       10.71       10.95      0.77 o 
   5  -3   5       10.03        9.24      1.85 o 
   6  -3   5       33.50       39.17      3.44 o 
   7  -3   5        3.89        3.34      1.52 o 
  -9  -2   5        0.12        0.79      0.97 o 
  -8  -2   5       18.15       17.47      2.08 o 
  -7  -2   5        0.00        0.59      0.80 o 
  -6  -2   5        6.88        4.40      0.86 o 
  -5  -2   5      190.56      183.00      3.95 o 
  -4  -2   5       43.63       46.76      1.73 o 
  -3  -2   5      826.52      764.94     20.43 o 
  -2  -2   5        3.25        2.40      0.64 o 
  -1  -2   5        0.14        0.31      0.55 o 
   0  -2   5       21.87       21.24      1.21 o 
   1  -2   5        5.16        4.40      0.68 o 
   2  -2   5       17.69       18.87      1.11 o 
   3  -2   5        1.09        2.34      0.67 o 
   4  -2   5       51.20       48.91      2.95 o 
   5  -2   5       37.76       36.66      1.82 o 
   6  -2   5        0.57        0.43      1.49 o 
   7  -2   5        5.44        5.20      1.93 o 
  -9  -1   5        1.29        1.50      1.41 o 
  -8  -1   5       44.51       44.72      3.18 o 
  -7  -1   5        1.97        3.04      0.83 o 
  -6  -1   5        8.03        6.64      0.93 o 
  -5  -1   5       60.92       58.24      2.83 o 
  -4  -1   5      164.68      180.45      3.10 o 
  -3  -1   5      772.40      771.03     10.14 o 
  -2  -1   5        0.02        0.30      0.41 o 
  -1  -1   5       20.52       18.11      0.99 o 
   0  -1   5       21.08       24.84      1.32 o 
   1  -1   5       10.44       11.80      0.97 o 
   2  -1   5       35.36       38.48      1.51 o 
   3  -1   5      220.50      227.18      4.14 o 
   4  -1   5       38.84       38.29      1.82 o 
   5  -1   5       76.59       84.72      2.95 o 
   6  -1   5        0.01        0.00      1.30 o 
   7  -1   5        8.19        6.82      2.71 o 
  -9   0   5       13.87       11.85      1.94 o 
  -8   0   5       30.90       34.89      2.83 o 
  -7   0   5       30.79       33.08      3.09 o 
  -6   0   5      266.76      260.08      8.24 o 
  -5   0   5       57.38       52.81      3.10 o 
  -4   0   5       15.08       13.89      0.79 o 
  -3   0   5      231.66      237.60      4.33 o 
  -2   0   5      114.54      102.20      4.91 o 
  -1   0   5      308.89      320.90      4.91 o 
   0   0   5     1792.58     1694.96     36.27 o 
   1   0   5        0.00        0.00      0.66 o 
   2   0   5      238.66      258.83      7.76 o 
   3   0   5       66.07       72.07      4.56 o 
   4   0   5       19.85       22.18      1.82 o 
   5   0   5        1.89        2.74      1.12 o 
   6   0   5        0.23        0.00      1.08 o 
   7   0   5        0.70        1.05      3.39 o 
  -9   1   5       13.88       17.93      2.37 o 
  -8   1   5        0.16        0.15      1.13 o 
  -7   1   5       11.83       13.51      3.39 o 
  -6   1   5        2.22        1.84      1.18 o 
  -5   1   5       94.73       81.43      5.67 o 
  -4   1   5       27.13       26.01      0.96 o 
  -3   1   5       66.51       67.62      1.62 o 
  -2   1   5       75.98       76.68      2.05 o 
  -1   1   5        7.09        8.36      0.83 o 
   0   1   5      668.59      737.96     11.77 o 
   1   1   5        0.09        0.08      0.76 o 
   2   1   5      128.77      138.69      3.72 o 
   3   1   5       24.71       24.72      2.18 o 
   4   1   5       14.94       14.09      1.63 o 
   5   1   5        4.57        4.65      1.42 o 
   6   1   5        8.41        9.51      1.81 o 
   7   1   5       24.61       26.92      5.24 o 
  -9   2   5        0.40        0.00      1.24 o 
  -8   2   5      124.45      130.10      7.30 o 
  -7   2   5        9.31        9.56      1.48 o 
  -6   2   5        0.33        0.00      0.86 o 
  -5   2   5       13.27       14.15      1.66 o 
  -4   2   5       33.40       28.71      1.97 o 
  -3   2   5       13.72       12.22      1.06 o 
  -2   2   5       11.23       11.41      0.82 o 
  -1   2   5       20.13       20.61      1.64 o 
   0   2   5        7.35       10.16      1.21 o 
   1   2   5        0.58        1.75      1.08 o 
   2   2   5        0.26        1.27      0.89 o 
   3   2   5       26.90       23.67      4.79 o 
   4   2   5       28.44       27.26      2.42 o 
   5   2   5        0.17        1.24      1.25 o 
   6   2   5        0.89        0.00      1.12 o 
  -8   3   5        7.91        6.70      1.59 o 
  -7   3   5       13.65       14.35      2.28 o 
  -6   3   5       23.86       27.23      3.88 o 
  -5   3   5       17.89       19.88      1.85 o 
  -4   3   5        2.35        2.07      0.99 o 
  -3   3   5        9.45        7.37      0.72 o 
  -2   3   5       17.31       18.49      1.09 o 
  -1   3   5        9.79       11.01      1.14 o 
   0   3   5       17.97       16.55      1.88 o 
   1   3   5        7.45        6.22      1.16 o 
   2   3   5       85.88       93.31      3.25 o 
   3   3   5        0.98        0.06      1.09 o 
   4   3   5       28.36       26.35      2.21 o 
   5   3   5        0.00        0.00      1.51 o 
  -8   4   5        1.65        1.60      1.48 o 
  -7   4   5       46.05       45.63      2.78 o 
  -6   4   5       13.59       12.54      1.68 o 
  -5   4   5       24.37       20.80      1.96 o 
  -4   4   5        7.21        7.66      1.32 o 
  -3   4   5       21.15       19.95      2.47 o 
  -2   4   5        0.76        1.41      1.10 o 
  -1   4   5       48.37       43.57      2.01 o 
   0   4   5      399.44      403.49      7.43 o 
   1   4   5       30.25       27.75      2.13 o 
   2   4   5        2.30        2.28      1.04 o 
   3   4   5       22.31       18.41      1.91 o 
   4   4   5        8.42        7.61      1.55 o 
   5   4   5        0.01        1.63      1.53 o 
  -7   5   5        0.46        0.70      1.07 o 
  -6   5   5       42.44       47.74      2.81 o 
  -5   5   5       26.47       25.99      2.19 o 
  -4   5   5        3.30        2.76      1.08 o 
  -3   5   5       39.85       36.50      2.16 o 
  -2   5   5      138.33      134.26      3.08 o 
  -1   5   5        2.43        2.02      1.34 o 
   0   5   5       95.07       98.51      2.96 o 
   1   5   5        1.29        1.72      1.02 o 
   2   5   5        1.63        1.07      1.11 o 
   3   5   5        0.62        0.00      1.09 o 
  -6   6   5       20.75       23.67      2.77 o 
  -5   6   5       81.18       77.87      3.39 o 
  -4   6   5       21.17       26.41      3.60 o 
  -3   6   5       11.66       11.02      1.44 o 
  -2   6   5        5.11        4.97      1.85 o 
  -1   6   5        0.12        0.14      1.13 o 
   0   6   5       17.34       19.31      2.11 o 
   1   6   5        0.09        0.00      0.85 o 
   2   6   5        0.39        0.00      1.05 o 
  -4   7   5       14.53       11.89      4.13 o 
  -3   7   5       15.43       16.57      4.25 o 
  -1   7   5        0.22        0.00      2.83 o 
   0   7   5        1.04        1.29      3.27 o 
  -1 -10   6        5.02        3.75      1.52 o 
   0 -10   6       12.12       17.59      2.50 o 
   1 -10   6        0.05        0.00      1.54 o 
   2 -10   6        0.77        0.86      1.60 o 
  -3  -9   6       23.03       24.49      2.82 o 
  -2  -9   6        3.17        3.03      1.39 o 
  -1  -9   6        1.58        0.97      1.23 o 
   0  -9   6        1.90        3.20      1.48 o 
   1  -9   6      105.64      104.29      4.24 o 
   2  -9   6        7.89        9.92      2.34 o 
   3  -9   6        0.63        6.16      3.27 o 
   4  -9   6        0.67        2.34      2.96 o 
  -5  -8   6        3.47        7.67      1.98 o 
  -4  -8   6        2.67        3.52      1.45 o 
  -3  -8   6        4.87        4.40      1.60 o 
  -2  -8   6        1.59        0.43      1.32 o 
  -1  -8   6        1.01        2.31      1.29 o 
   0  -8   6       11.29        5.81      1.38 o 
   1  -8   6       36.65       29.75      3.73 o 
   2  -8   6       35.69       34.44      3.39 o 
   3  -8   6        5.75        1.85      3.02 o 
   4  -8   6        1.66        0.00      2.83 o 
   5  -8   6        7.77        6.53      3.70 o 
  -6  -7   6        0.29        0.00      1.54 o 
  -5  -7   6        0.49        0.00      1.15 o 
  -4  -7   6       12.14        9.90      1.72 o 
  -3  -7   6        0.01        0.48      1.20 o 
  -2  -7   6       38.25       35.92      2.60 o 
  -1  -7   6       20.15       21.66      1.25 o 
   0  -7   6       89.70       88.49      3.01 o 
   1  -7   6       55.30       53.94      1.95 o 
   2  -7   6        0.36        0.23      0.78 o 
   3  -7   6       10.38       11.86      1.62 o 
   4  -7   6       81.24       81.94      5.54 o 
   5  -7   6       19.92       20.58      2.42 o 
   6  -7   6       12.15       11.13      2.14 o 
  -7  -6   6        0.04        1.05      1.03 o 
  -6  -6   6        0.11        0.93      1.69 o 
  -5  -6   6       34.89       39.04      3.25 o 
  -4  -6   6       61.06       61.53      2.21 o 
  -3  -6   6      341.16      319.77      5.84 o 
  -2  -6   6       11.25       10.46      0.93 o 
  -1  -6   6       97.73      109.28      2.71 o 
   0  -6   6        0.16        1.28      0.62 o 
   1  -6   6       26.56       23.45      1.44 o 
   2  -6   6        1.97        3.33      0.86 o 
   3  -6   6       11.10       11.86      1.68 o 
   4  -6   6      170.62      158.29      5.33 o 
   5  -6   6       23.26       23.13      6.87 o 
   6  -6   6        0.32        0.90      1.54 o 
  -7  -5   6        8.27        6.37      1.79 o 
  -6  -5   6       10.62       10.92      1.26 o 
  -5  -5   6       32.94       34.44      4.18 o 
  -4  -5   6       24.95       24.53      1.58 o 
  -3  -5   6       17.17       18.54      1.28 o 
  -2  -5   6        0.02        0.00      0.52 o 
  -1  -5   6        5.60        5.18      1.12 o 
   0  -5   6       21.83       18.41      1.16 o 
   1  -5   6        8.01        7.21      0.77 o 
   2  -5   6       91.32       92.18      2.16 o 
   3  -5   6      134.87      148.87      4.92 o 
   4  -5   6        2.11        0.19      1.36 o 
   5  -5   6        9.59        7.70      2.46 o 
   6  -5   6       48.83       56.79     10.60 o 
   7  -5   6        0.85        4.07      1.86 o 
  -8  -4   6        0.05        0.00      1.76 o 
  -7  -4   6        0.63        0.54      1.03 o 
  -6  -4   6        2.77        1.01      0.85 o 
  -5  -4   6       63.25       64.64      2.31 o 
  -4  -4   6      133.55      141.91      3.81 o 
  -3  -4   6       14.25       13.38      1.15 o 
  -2  -4   6        7.14        7.12      1.09 o 
  -1  -4   6       10.72       10.71      0.95 o 
   0  -4   6       57.21       51.74      1.73 o 
   1  -4   6      117.14      107.91      2.39 o 
   2  -4   6        0.87        0.85      0.62 o 
   3  -4   6        1.31        0.00      0.68 o 
   4  -4   6       27.06       26.31      2.59 o 
   5  -4   6        7.86       10.13      1.94 o 
   6  -4   6        6.77        0.60      3.23 o 
   7  -4   6        1.80        0.21      1.57 o 
  -8  -3   6        0.01        0.43      0.94 o 
  -7  -3   6       41.02       34.31      2.66 o 
  -6  -3   6        0.49        1.41      0.78 o 
  -5  -3   6       15.59       14.38      1.27 o 
  -4  -3   6      150.66      141.18      3.36 o 
  -3  -3   6       50.48       53.72      1.87 o 
  -2  -3   6       41.12       45.00      1.65 o 
  -1  -3   6        1.02        0.05      0.49 o 
   0  -3   6        1.10        1.91      0.69 o 
   1  -3   6       26.43       30.39      1.38 o 
   2  -3   6       47.50       46.11      1.89 o 
   3  -3   6       77.52       81.20      3.10 o 
   4  -3   6       47.00       42.81      2.35 o 
   5  -3   6        8.88       12.80      2.09 o 
   6  -3   6       12.82        9.15      2.09 o 
   7  -3   6        7.14        9.10      3.23 o 
  -8  -2   6        3.35        1.50      1.45 o 
  -7  -2   6       12.60       17.84      1.78 o 
  -6  -2   6       21.61       23.92      1.64 o 
  -5  -2   6        0.55        0.00      0.65 o 
  -4  -2   6       76.31       72.70      3.11 o 
  -3  -2   6       57.91       69.41      2.90 o 
  -2  -2   6       13.39       15.40      1.36 o 
  -1  -2   6       69.32       75.36      2.28 o 
   0  -2   6       10.63       11.33      1.38 o 
   1  -2   6        0.18        0.09      0.70 o 
   2  -2   6       15.92       18.04      1.22 o 
   3  -2   6       80.99       74.87      2.16 o 
   4  -2   6      486.12      508.97     15.10 o 
   5  -2   6       19.58       19.65      2.57 o 
   6  -2   6        0.02        0.00      1.51 o 
   7  -2   6        4.38        1.65      2.07 o 
  -9  -1   6        4.58        6.24      1.58 o 
  -8  -1   6       10.19       12.00      1.96 o 
  -7  -1   6        0.67        0.00      0.67 o 
  -6  -1   6       10.12       10.34      1.13 o 
  -5  -1   6       85.54       93.15      2.99 o 
  -4  -1   6      147.69      159.58      5.30 o 
  -3  -1   6        6.92        4.30      0.78 o 
  -2  -1   6       60.37       64.01      3.56 o 
  -1  -1   6      291.23      290.30      5.55 o 
   0  -1   6        9.14        9.68      1.06 o 
   1  -1   6      312.45      352.22     10.70 o 
   2  -1   6        7.24        7.19      1.09 o 
   3  -1   6       28.68       26.04      1.88 o 
   4  -1   6       88.62       75.31      2.98 o 
   5  -1   6        8.42        9.29      1.52 o 
   6  -1   6       25.65       27.52      3.26 o 
   7  -1   6        4.92        3.77      4.68 o 
  -9   0   6       12.67       15.27      2.14 o 
  -8   0   6        6.04        8.18      1.94 o 
  -7   0   6       66.28       73.43      2.56 o 
  -6   0   6       20.82       17.33      1.26 o 
  -5   0   6       79.80       84.47      3.10 o 
  -4   0   6      108.44      101.47      4.56 o 
  -3   0   6       55.46       51.79      1.56 o 
  -2   0   6       62.63       60.59      1.70 o 
  -1   0   6      123.10      121.46      3.06 o 
   0   0   6       30.48       35.71      1.76 o 
   1   0   6       23.25       19.10      1.51 o 
   2   0   6        0.08        0.17      0.79 o 
   3   0   6        2.41        1.74      1.04 o 
   4   0   6        4.60        3.36      1.23 o 
   5   0   6        1.04        0.24      1.16 o 
   6   0   6       17.86       16.10      2.67 o 
  -8   1   6        1.20        1.06      2.19 o 
  -7   1   6      160.34      168.51      6.41 o 
  -6   1   6       16.55       17.88      1.92 o 
  -5   1   6        2.54        2.81      0.83 o 
  -4   1   6        0.01        0.00      0.34 o 
  -3   1   6        3.70        3.53      0.58 o 
  -2   1   6       83.24       79.22      1.96 o 
  -1   1   6      336.12      345.21      6.48 o 
   0   1   6      197.67      197.87      4.50 o 
   1   1   6        9.76        9.37      1.66 o 
   2   1   6       43.98       46.25      2.37 o 
   3   1   6        0.00        0.15      1.59 o 
   4   1   6        0.01        0.00      1.11 o 
   5   1   6        6.53        7.42      2.97 o 
   6   1   6        0.01        0.00      1.63 o 
  -8   2   6        0.00        0.03      1.16 o 
  -7   2   6        1.47        1.07      1.85 o 
  -6   2   6        0.34        1.44      1.97 o 
  -5   2   6       60.41       71.75      4.47 o 
  -4   2   6        0.89        0.68      0.74 o 
  -3   2   6       24.70       26.30      1.55 o 
  -2   2   6       19.06       16.98      1.16 o 
  -1   2   6       44.95       44.48      2.02 o 
   0   2   6        0.47        0.46      0.87 o 
   1   2   6        6.18        5.90      2.29 o 
   2   2   6       16.21       21.47      1.88 o 
   3   2   6       85.14       82.75      3.40 o 
   4   2   6        8.30        8.16      1.66 o 
   5   2   6        2.87        1.79      2.09 o 
  -8   3   6        1.74        2.93      1.39 o 
  -7   3   6        2.45        3.01      1.19 o 
  -6   3   6        6.71        7.36      2.50 o 
  -5   3   6       14.40       17.44      1.82 o 
  -4   3   6        2.88        2.23      2.22 o 
  -3   3   6        0.04        0.96      0.92 o 
  -2   3   6      138.05      140.78      3.55 o 
  -1   3   6       97.97       96.96      2.95 o 
   0   3   6        6.96        7.07      1.42 o 
   1   3   6       16.75       17.12      2.40 o 
   2   3   6        1.23        1.01      1.09 o 
   3   3   6        1.78        1.78      2.30 o 
   4   3   6       39.72       40.29      3.15 o 
  -7   4   6        7.75        9.26      1.81 o 
  -6   4   6        9.14        6.28      1.46 o 
  -5   4   6        0.16        0.00      2.16 o 
  -4   4   6        1.58        2.16      1.13 o 
  -3   4   6       24.06       21.76      2.13 o 
  -2   4   6       15.08       11.72      1.16 o 
  -1   4   6       11.37       13.05      1.31 o 
   0   4   6       32.46       29.75      2.53 o 
   1   4   6        3.80        1.96      1.31 o 
   2   4   6        4.08        4.07      1.66 o 
   3   4   6        0.66        0.00      1.23 o 
  -6   5   6        1.23        2.91      1.47 o 
  -5   5   6        0.50        0.00      1.04 o 
  -4   5   6        1.17        0.11      1.03 o 
  -3   5   6        3.62        2.99      1.20 o 
  -2   5   6        0.17        0.66      0.99 o 
  -1   5   6       63.28       66.24      2.47 o 
   0   5   6        1.47        0.00      1.00 o 
   1   5   6       25.54       29.98      2.08 o 
   2   5   6        9.92       10.52      1.59 o 
  -5   6   6        0.67        1.32      1.23 o 
  -4   6   6        0.10        0.00      1.00 o 
  -3   6   6        0.10        1.55      1.23 o 
  -2   6   6        4.93        5.12      3.20 o 
  -1   6   6        4.45        2.79      1.85 o 
   0   6   6        3.41        2.36      1.52 o 
  -3  -9   7        6.85        5.12      1.89 o 
  -2  -9   7        0.00        0.25      1.39 o 
  -1  -9   7        8.35       10.75      1.96 o 
   0  -9   7        0.01        0.52      1.34 o 
   1  -9   7        7.40        6.10      2.34 o 
   2  -9   7        0.39        4.68      3.33 o 
   3  -9   7        1.68        0.00      2.96 o 
  -4  -8   7       15.64       14.26      2.37 o 
  -3  -8   7        0.05        0.03      1.36 o 
  -2  -8   7        0.89        1.29      1.26 o 
  -1  -8   7        0.14        0.00      1.05 o 
   0  -8   7       53.84       49.22      4.37 o 
   1  -8   7       57.94       58.87      3.79 o 
   2  -8   7        0.08        0.00      2.83 o 
   3  -8   7        0.02        0.55      2.83 o 
   4  -8   7        0.17        2.09      3.20 o 
   5  -8   7        4.96        9.49      4.07 o 
  -5  -7   7        2.37        0.41      1.69 o 
  -4  -7   7       23.84       25.26      1.62 o 
  -3  -7   7       91.40       92.12      7.07 o 
  -2  -7   7       69.35       72.03      2.37 o 
  -1  -7   7       17.37       18.30      1.42 o 
   0  -7   7        2.48        3.71      0.78 o 
   1  -7   7       16.60       17.71      1.63 o 
   2  -7   7       11.55       10.45      3.36 o 
   3  -7   7        0.51        1.93      2.28 o 
   4  -7   7       39.84       39.58      3.08 o 
   5  -7   7        0.66        0.07      1.35 o 
  -6  -6   7        0.45        1.09      0.90 o 
  -5  -6   7       15.19       13.75      1.40 o 
  -4  -6   7       16.70       16.99      1.39 o 
  -3  -6   7      109.53      112.99      3.82 o 
  -2  -6   7        4.53        6.12      1.39 o 
  -1  -6   7        2.40        1.81      0.85 o 
   0  -6   7       65.81       68.98      2.28 o 
   1  -6   7        2.45        1.91      1.35 o 
   2  -6   7       12.06       11.36      1.30 o 
   3  -6   7       70.27       70.84      4.71 o 
   4  -6   7       54.97       58.16      3.55 o 
   5  -6   7       14.22       18.96      2.53 o 
   6  -6   7        4.37        3.26      1.80 o 
  -7  -5   7       10.59       10.99      1.43 o 
  -6  -5   7       14.37       17.07      1.79 o 
  -5  -5   7        2.54        2.35      1.45 o 
  -4  -5   7      289.67      329.49      7.26 o 
  -3  -5   7       32.78       29.35      1.58 o 
  -2  -5   7        0.41        0.08      0.68 o 
  -1  -5   7       65.81       74.01      2.30 o 
   0  -5   7       36.19       32.72      1.76 o 
   1  -5   7        4.06        5.18      1.42 o 
   2  -5   7        0.72        0.22      0.76 o 
   3  -5   7        7.03        4.52      1.35 o 
   4  -5   7        5.82        8.08      1.73 o 
   5  -5   7       20.52       24.51      5.48 o 
   6  -5   7        0.01        0.65      1.60 o 
  -7  -4   7        1.09        0.00      1.37 o 
  -6  -4   7       20.73       17.43      1.54 o 
  -5  -4   7        0.00        0.65      0.92 o 
  -4  -4   7        0.31        0.02      0.67 o 
  -3  -4   7        1.26        2.83      0.95 o 
  -2  -4   7        0.35        0.65      0.56 o 
  -1  -4   7       41.41       44.82      1.79 o 
   0  -4   7        6.38        5.69      0.95 o 
   1  -4   7       67.23       61.90      2.28 o 
   2  -4   7        0.06        0.00      0.67 o 
   3  -4   7       29.18       23.77      2.17 o 
   4  -4   7        4.29        6.60      1.82 o 
   5  -4   7        0.44        0.00      1.55 o 
   6  -4   7        1.46        1.87      1.65 o 
  -8  -3   7        0.03        0.00      0.92 o 
  -7  -3   7        3.00        1.59      0.98 o 
  -6  -3   7       37.61       41.03      1.95 o 
  -5  -3   7        7.90       10.31      2.65 o 
  -4  -3   7        0.00        1.12      0.70 o 
  -3  -3   7       30.36       28.81      1.55 o 
  -2  -3   7       20.04       21.14      2.09 o 
  -1  -3   7        0.04        0.00      0.66 o 
   0  -3   7       17.90       15.43      1.34 o 
   1  -3   7       60.26       59.64      2.30 o 
   2  -3   7       27.49       25.05      1.73 o 
   3  -3   7       60.29       57.64      3.99 o 
   4  -3   7       39.22       34.04      7.27 o 
   5  -3   7        0.05        0.86      1.57 o 
   6  -3   7        0.70        0.00      1.97 o 
  -8  -2   7       12.79       11.08      2.31 o 
  -7  -2   7        5.68        6.85      1.18 o 
  -6  -2   7        9.00        8.15      1.10 o 
  -5  -2   7      114.12      107.88      2.99 o 
  -4  -2   7        5.30        5.32      0.87 o 
  -3  -2   7      192.79      188.73      4.07 o 
  -2  -2   7       46.98       44.79      2.92 o 
  -1  -2   7      103.42      106.03      3.03 o 
   0  -2   7        0.79        0.00      0.74 o 
   1  -2   7        0.51        0.59      0.84 o 
   2  -2   7        6.26        4.13      0.99 o 
   3  -2   7       40.35       44.66      2.26 o 
   4  -2   7        2.24        2.35      1.11 o 
   5  -2   7        0.24        0.10      1.41 o 
   6  -2   7        3.41        5.88      2.05 o 
  -8  -1   7       22.53       26.37      2.70 o 
  -7  -1   7        0.08        0.00      1.23 o 
  -6  -1   7       65.97       75.42      3.13 o 
  -5  -1   7        2.32        3.85      0.98 o 
  -4  -1   7      101.51       99.31      2.72 o 
  -3  -1   7       11.75        7.37      1.07 o 
  -2  -1   7        1.74        2.37      0.90 o 
  -1  -1   7        0.35        1.24      1.12 o 
   0  -1   7       39.59       47.89      2.14 o 
   1  -1   7        8.39        9.23      1.22 o 
   2  -1   7       39.57       31.14      2.03 o 
   3  -1   7       66.02       68.20      2.86 o 
   4  -1   7       12.03       12.96      1.75 o 
   5  -1   7        5.81        2.40      1.68 o 
   6  -1   7        2.33        0.30      1.88 o 
  -8   0   7        3.56        4.68      2.22 o 
  -7   0   7        0.04        2.06      1.42 o 
  -6   0   7       29.98       24.25      1.56 o 
  -5   0   7        4.67        5.73      1.44 o 
  -4   0   7       12.99       14.31      1.37 o 
  -3   0   7       37.65       31.47      1.75 o 
  -2   0   7       37.54       36.79      3.55 o 
  -1   0   7       48.01       49.26      2.11 o 
   0   0   7      259.34      267.91      5.70 o 
   1   0   7      215.31      227.18      6.23 o 
   2   0   7        0.69        0.30      0.91 o 
   3   0   7       37.23       34.87      2.77 o 
   4   0   7        1.34        1.89      1.32 o 
   5   0   7       29.43       24.15      3.10 o 
  -8   1   7       34.91       34.43      4.96 o 
  -7   1   7       25.03       26.19      2.53 o 
  -6   1   7        0.84        0.01      2.13 o 
  -5   1   7        4.31        2.67      1.05 o 
  -4   1   7        9.18        7.94      1.13 o 
  -3   1   7       22.01       25.09      2.39 o 
  -2   1   7       29.45       28.18      1.79 o 
  -1   1   7        5.54        4.45      0.97 o 
   0   1   7       11.30       11.53      1.36 o 
   1   1   7       27.41       34.74      2.31 o 
   2   1   7        1.73        0.94      1.02 o 
   3   1   7        3.39        0.43      1.21 o 
   4   1   7        0.54        0.00      1.15 o 
   5   1   7       19.25       25.98      2.92 o 
  -8   2   7        7.04        4.60      1.85 o 
  -7   2   7       48.53       49.04      3.29 o 
  -6   2   7        6.25        6.37      4.53 o 
  -5   2   7        7.26       11.53      1.62 o 
  -4   2   7        0.56        0.00      0.76 o 
  -3   2   7       13.17       16.09      1.40 o 
  -2   2   7       11.70       13.67      1.36 o 
  -1   2   7      108.79      105.58      4.70 o 
   0   2   7        1.94        0.85      1.33 o 
   1   2   7        0.08        1.56      1.11 o 
   2   2   7       19.66       19.69      2.00 o 
   3   2   7        0.03        1.75      1.30 o 
   4   2   7        1.68        4.37      1.54 o 
  -7   3   7       23.05       21.50      2.30 o 
  -6   3   7        0.61        0.22      1.09 o 
  -5   3   7        0.68        0.00      1.82 o 
  -4   3   7        2.37        0.44      0.96 o 
  -3   3   7        2.49        2.53      1.05 o 
  -2   3   7       15.23       13.96      1.47 o 
  -1   3   7       31.65       33.38      2.12 o 
   0   3   7       20.95       19.04      2.64 o 
   1   3   7        2.05        1.65      1.19 o 
   2   3   7       17.44       10.03      1.99 o 
   3   3   7        4.03        4.00      2.77 o 
  -6   4   7        4.46        2.14      1.73 o 
  -5   4   7       12.35       14.33      3.02 o 
  -4   4   7       10.24       10.70      1.60 o 
  -3   4   7       93.35      100.87      7.58 o 
  -2   4   7       26.74       26.24      4.28 o 
  -1   4   7        1.52        0.87      0.99 o 
   0   4   7        7.68        8.03      1.42 o 
   1   4   7        3.59        2.81      1.26 o 
   2   4   7        1.67        0.95      1.35 o 
  -5   5   7        5.34        6.00      1.61 o 
  -4   5   7        0.17        1.30      1.14 o 
  -3   5   7        5.98        4.63      1.41 o 
  -2   5   7        2.92        0.02      1.10 o 
  -1   5   7        1.75        2.11      1.48 o 
   0   5   7        6.26        5.58      2.43 o 
  -2  -9   8        0.33        2.31      1.55 o 
  -1  -9   8        0.54        0.00      1.69 o 
   0  -9   8        1.79        1.92      1.43 o 
   2  -9   8        0.06        0.49      3.20 o 
  -4  -8   8        0.41        1.18      1.60 o 
  -3  -8   8        0.66        0.96      1.64 o 
  -2  -8   8        0.14        0.00      1.69 o 
  -1  -8   8        2.15        2.63      1.51 o 
   0  -8   8       85.31       83.18      3.96 o 
   1  -8   8        3.87        6.41      3.45 o 
   2  -8   8        0.10        0.99      3.14 o 
   3  -8   8       21.00       23.78      5.36 o 
   4  -8   8        2.77        0.68      3.14 o 
  -5  -7   8       19.47       32.09      3.23 o 
  -4  -7   8       27.99       27.50      2.04 o 
  -3  -7   8       20.55       20.14      1.51 o 
  -2  -7   8       10.52        9.54      1.83 o 
  -1  -7   8        2.52        3.40      0.86 o 
   0  -7   8       45.76       47.01      2.19 o 
   1  -7   8       11.02        9.52      1.33 o 
   2  -7   8        0.38        0.63      1.66 o 
   3  -7   8        0.07        0.70      1.45 o 
   4  -7   8       29.83       27.85      2.86 o 
  -6  -6   8       40.29       51.81      3.37 o 
  -5  -6   8       68.73       74.18      2.81 o 
  -4  -6   8       50.27       48.94      2.18 o 
  -3  -6   8      144.18      141.58      4.41 o 
  -2  -6   8       15.44       16.50      1.34 o 
  -1  -6   8        7.85        4.51      0.90 o 
   0  -6   8        0.45        0.00      0.77 o 
   1  -6   8        0.47        0.27      0.81 o 
   2  -6   8        0.66        0.21      1.09 o 
   3  -6   8       14.84       13.95      2.04 o 
   4  -6   8        2.98        3.12      1.67 o 
   5  -6   8        1.99        2.68      4.31 o 
  -7  -5   8        3.44        0.89      1.19 o 
  -6  -5   8        0.55        0.75      1.00 o 
  -5  -5   8        0.23        2.15      0.85 o 
  -4  -5   8       37.88       36.54      1.82 o 
  -3  -5   8       19.11       19.71      1.73 o 
  -2  -5   8       30.80       33.41      2.23 o 
  -1  -5   8        4.48        3.84      0.85 o 
   0  -5   8        5.55        4.76      1.74 o 
   1  -5   8        2.66        2.73      0.84 o 
   2  -5   8        9.41        8.01      1.28 o 
   3  -5   8       81.96       97.53      4.40 o 
   4  -5   8        4.23        3.51      3.54 o 
   5  -5   8       10.21       10.81      2.28 o 
  -7  -4   8        0.41        0.56      0.91 o 
  -6  -4   8        0.21        0.22      0.73 o 
  -5  -4   8       36.32       33.13      1.99 o 
  -4  -4   8        0.13        0.00      1.05 o 
  -3  -4   8       21.77       24.53      1.61 o 
  -2  -4   8       53.51       54.99      2.17 o 
  -1  -4   8        2.52        1.56      0.93 o 
   0  -4   8        8.16        6.53      1.15 o 
   1  -4   8       11.41        9.16      1.56 o 
   2  -4   8       89.57       88.01      5.07 o 
   3  -4   8       22.09       25.56      4.34 o 
   4  -4   8        0.18        0.00      1.46 o 
   5  -4   8        2.57        0.48      1.64 o 
  -7  -3   8        2.32        2.54      1.09 o 
  -6  -3   8        7.60        7.42      1.28 o 
  -5  -3   8        2.11        3.56      0.91 o 
  -4  -3   8       17.80       20.57      2.83 o 
  -3  -3   8       43.39       37.53      1.84 o 
  -2  -3   8        2.03        2.07      0.76 o 
  -1  -3   8       13.89       13.42      1.55 o 
   0  -3   8       10.81        8.65      1.17 o 
   1  -3   8       22.13       19.59      1.65 o 
   2  -3   8       55.33       57.70      3.23 o 
   3  -3   8        9.82       14.23      1.60 o 
   4  -3   8       25.83       19.73      2.62 o 
   5  -3   8        0.02        0.00      1.60 o 
  -7  -2   8        0.63        3.83      0.95 o 
  -6  -2   8       17.43       24.56      4.74 o 
  -5  -2   8        2.33        3.65      0.92 o 
  -4  -2   8       23.07       25.66      1.73 o 
  -3  -2   8      105.50      109.57      3.33 o 
  -2  -2   8        0.26        0.00      0.80 o 
  -1  -2   8       94.26       87.05      2.85 o 
   0  -2   8       61.25       71.79      2.72 o 
   1  -2   8        8.90        8.25      1.32 o 
   2  -2   8        4.94        4.85      1.15 o 
   3  -2   8       24.30       21.48      2.10 o 
   4  -2   8       20.86       19.21      2.57 o 
   5  -2   8        0.98        0.00      1.68 o 
  -8  -1   8        5.32        4.18      1.54 o 
  -7  -1   8        1.00        0.69      1.82 o 
  -6  -1   8        0.13        0.00      0.69 o 
  -5  -1   8        0.02        0.00      0.80 o 
  -4  -1   8       44.00       40.63      2.19 o 
  -3  -1   8      210.61      215.96      4.96 o 
  -2  -1   8      140.56      136.91      3.74 o 
  -1  -1   8        0.05        1.02      0.87 o 
   0  -1   8       35.47       36.00      2.13 o 
   1  -1   8       28.23       25.29      1.96 o 
   2  -1   8        0.69        0.00      0.92 o 
   3  -1   8       38.27       42.65      2.79 o 
   4  -1   8        5.66        2.39      1.70 o 
   5  -1   8        1.59        0.17      1.58 o 
  -7   0   8       31.42       32.20      2.75 o 
  -6   0   8       13.58       14.64      2.25 o 
  -5   0   8        0.35        0.00      0.73 o 
  -4   0   8        2.89        2.98      0.93 o 
  -3   0   8       55.30       58.23      2.47 o 
  -2   0   8       58.75       60.74      2.55 o 
  -1   0   8        6.41        6.92      1.21 o 
   0   0   8       24.46       28.80      2.69 o 
   1   0   8        1.22        0.57      0.99 o 
   2   0   8       11.36        9.60      1.59 o 
   3   0   8        0.41        0.00      1.12 o 
   4   0   8        3.98        4.30      1.61 o 
  -7   1   8        0.24        0.00      1.18 o 
  -6   1   8       12.35       12.42      1.80 o 
  -5   1   8        2.23        0.60      1.15 o 
  -4   1   8       16.04       15.20      3.76 o 
  -3   1   8       39.21       41.39      2.11 o 
  -2   1   8       75.21       82.38      7.95 o 
  -1   1   8       58.98       59.67      2.64 o 
   0   1   8       53.38       51.75      2.57 o 
   1   1   8        7.88        7.10      1.88 o 
   2   1   8        1.02        2.29      1.28 o 
   3   1   8        1.75        0.77      2.16 o 
   4   1   8        3.33        2.20      1.64 o 
  -7   2   8        0.00        0.00      1.19 o 
  -6   2   8        0.23        1.54      1.33 o 
  -5   2   8       37.07       35.30      2.62 o 
  -4   2   8        4.14        5.22      1.39 o 
  -3   2   8       12.61       13.55      1.84 o 
  -2   2   8       32.10       30.68      2.08 o 
  -1   2   8       36.65       39.14      2.45 o 
   0   2   8        0.10        0.00      1.20 o 
   1   2   8        0.29        0.47      1.24 o 
   2   2   8        1.05        0.00      1.35 o 
   3   2   8        7.80        7.29      4.16 o 
  -6   3   8        4.88        1.11      1.24 o 
  -5   3   8        2.10        1.72      1.03 o 
  -4   3   8       13.25       11.67      1.81 o 
  -3   3   8       26.34       30.84      2.44 o 
  -2   3   8       25.15       24.77      2.29 o 
  -1   3   8        0.01        0.00      1.04 o 
   0   3   8        4.59        3.96      1.39 o 
   1   3   8        0.27        0.39      1.37 o 
   2   3   8        4.00        5.82      1.92 o 
  -5   4   8        0.63        0.00      1.69 o 
  -4   4   8        0.85        1.38      1.29 o 
  -3   4   8        9.72       10.27      1.81 o 
  -2   4   8        2.29        1.24      1.30 o 
  -1   4   8        0.29        0.00      3.85 o 
   0   4   8        2.29        1.60      1.35 o 
  -3  -8   9        1.18        2.60      1.55 o 
  -2  -8   9        0.03        1.06      1.42 o 
  -1  -8   9        0.01        0.00      1.36 o 
   0  -8   9        8.63        8.56      3.02 o 
   1  -8   9       23.86       26.80      5.54 o 
   2  -8   9        9.29       15.96      4.74 o 
  -4  -7   9        4.10        5.28      1.11 o 
  -3  -7   9       34.29       32.41      4.60 o 
  -2  -7   9       22.39       19.54      1.59 o 
  -1  -7   9       59.68       63.00      2.58 o 
   0  -7   9        0.17        0.00      0.94 o 
   1  -7   9       17.58       19.51      2.24 o 
   2  -7   9       26.69       27.12      3.60 o 
   3  -7   9        6.30       11.34      4.10 o 
  -5  -6   9        4.47        3.69      1.02 o 
  -4  -6   9        6.60        4.71      1.34 o 
  -3  -6   9        0.05        0.15      0.81 o 
  -2  -6   9        0.13        0.00      0.64 o 
  -1  -6   9        6.03        7.15      1.28 o 
   0  -6   9       13.78       11.80      1.47 o 
   1  -6   9       14.07       15.31      1.88 o 
   2  -6   9       42.61       55.84      7.12 o 
   3  -6   9        3.85        2.00      1.65 o 
   4  -6   9       29.67       33.03      6.65 o 
  -6  -5   9        3.91        2.85      1.28 o 
  -5  -5   9        2.69        5.33      1.12 o 
  -4  -5   9       30.77       27.35      1.88 o 
  -3  -5   9       36.81       37.77      2.00 o 
  -2  -5   9        0.00        0.93      0.79 o 
  -1  -5   9       11.47        7.79      1.32 o 
   0  -5   9        6.44        6.07      1.36 o 
   1  -5   9       25.97       27.19      2.00 o 
   2  -5   9        8.54       12.13      2.04 o 
   3  -5   9        1.30        2.77      1.36 o 
   4  -5   9        0.02        0.05      1.55 o 
  -6  -4   9        0.53        0.02      1.73 o 
  -5  -4   9        3.11        2.46      0.98 o 
  -4  -4   9       17.59       19.12      1.61 o 
  -3  -4   9        0.67        0.89      0.73 o 
  -2  -4   9       17.03       15.77      1.73 o 
  -1  -4   9        8.47        7.99      1.26 o 
   0  -4   9       17.80       20.69      1.98 o 
   1  -4   9       12.22       18.38      1.74 o 
   2  -4   9       59.97       67.93      3.51 o 
   3  -4   9       27.88       22.91      2.63 o 
   4  -4   9        0.03        2.20      3.39 o 
  -7  -3   9        0.62        0.40      1.04 o 
  -6  -3   9        4.19        2.06      1.88 o 
  -5  -3   9        0.01        0.00      0.93 o 
  -4  -3   9        1.10        1.81      1.08 o 
  -3  -3   9        2.56        3.62      1.03 o 
  -2  -3   9       35.04       40.38      2.23 o 
  -1  -3   9        0.51        0.63      0.96 o 
   0  -3   9        1.65        2.05      1.14 o 
   1  -3   9       70.86       67.65      3.31 o 
   2  -3   9        8.71        6.57      1.65 o 
   3  -3   9        0.13        2.11      1.26 o 
   4  -3   9        0.24        0.00      1.52 o 
  -7  -2   9        8.46       14.58      5.30 o 
  -6  -2   9        7.35       10.85      2.60 o 
  -5  -2   9        3.75        3.29      1.24 o 
  -4  -2   9       24.18       25.46      1.98 o 
  -3  -2   9        5.33        3.88      2.37 o 
  -2  -2   9        1.27        3.11      1.00 o 
  -1  -2   9        5.13        4.99      1.19 o 
   0  -2   9       16.98       18.21      1.72 o 
   1  -2   9        5.34        3.82      1.21 o 
   2  -2   9        9.14        6.08      1.85 o 
   3  -2   9        7.24        7.87      1.58 o 
   4  -2   9        9.18       13.65      5.02 o 
  -7  -1   9        4.09        4.02      1.76 o 
  -6  -1   9       10.51       14.10      2.65 o 
  -5  -1   9        6.39        6.07      1.30 o 
  -4  -1   9       16.46       14.97      1.67 o 
  -3  -1   9        3.75        4.63      1.22 o 
  -2  -1   9        0.12        0.00      1.16 o 
  -1  -1   9       22.94       26.14      2.00 o 
   0  -1   9        1.60        2.92      1.08 o 
   1  -1   9       12.60       11.67      1.85 o 
   2  -1   9        4.18        2.21      1.39 o 
   3  -1   9        3.51        3.42      1.53 o 
   4  -1   9       11.13       11.77      2.39 o 
  -7   0   9        2.12        1.95      1.51 o 
  -6   0   9        0.88        1.86      1.21 o 
  -5   0   9        6.06        5.78      1.50 o 
  -4   0   9       18.56       19.31      2.46 o 
  -3   0   9        2.82        2.34      1.20 o 
  -2   0   9        0.10        0.00      0.95 o 
  -1   0   9       43.02       40.58      2.48 o 
   0   0   9       33.60       28.72      2.97 o 
   1   0   9        2.27        3.23      1.20 o 
   2   0   9       20.62       17.82      2.03 o 
   3   0   9        0.25        1.25      1.36 o 
  -6   1   9        0.57        1.89      1.42 o 
  -5   1   9        2.26        3.91      1.45 o 
  -4   1   9       15.32       22.57      5.14 o 
  -3   1   9       47.82       48.75      2.84 o 
  -2   1   9        0.66        1.00      1.07 o 
  -1   1   9        0.91        0.00      1.01 o 
   0   1   9        0.63        0.04      1.31 o 
   1   1   9        0.96        0.40      1.33 o 
   2   1   9        0.60        1.66      1.40 o 
  -5   2   9        3.52        4.85      1.85 o 
  -4   2   9        1.48        0.59      1.13 o 
  -3   2   9        2.28        1.33      2.31 o 
  -2   2   9       19.04       19.93      4.37 o 
  -1   2   9        0.66        0.56      1.31 o 
   0   2   9        3.11        0.68      1.36 o 
   1   2   9        5.52        5.60      1.58 o 
  -4   3   9        5.16        6.07      1.76 o 
  -3   3   9       21.21       22.70      2.57 o 
  -2   3   9        0.03        2.10      1.39 o 
  -1   3   9        9.20       12.10      1.91 o 
  -3  -7  10        0.27        0.08      0.89 o 
  -2  -7  10        0.02        0.00      0.84 o 
  -1  -7  10        4.84        4.09      1.25 o 
   0  -7  10        1.97        1.20      1.24 o 
   1  -7  10        0.06        0.00      1.42 o 
   2  -7  10        4.38        4.84      1.80 o 
  -4  -6  10       18.70       25.80      2.42 o 
  -3  -6  10       48.39       56.44      4.76 o 
  -2  -6  10       28.49       28.60      2.32 o 
  -1  -6  10        0.56        0.00      0.83 o 
   0  -6  10        9.02       11.01      1.91 o 
   1  -6  10        1.33        0.99      2.62 o 
   2  -6  10        0.77        0.00      1.40 o 
  -5  -5  10        0.05        0.20      0.89 o 
  -4  -5  10        0.43        0.54      0.98 o 
  -3  -5  10       20.44       15.95      2.50 o 
  -2  -5  10       16.82       17.81      1.82 o 
  -1  -5  10        5.95        7.04      1.30 o 
   0  -5  10       13.54       13.09      1.69 o 
   1  -5  10       40.70       44.56      2.69 o 
   2  -5  10        0.22        0.95      2.06 o 
   3  -5  10       14.23       13.68      2.29 o 
  -5  -4  10        1.76        0.64      0.94 o 
  -4  -4  10       24.53       27.04      2.43 o 
  -3  -4  10        6.07        4.17      1.17 o 
  -2  -4  10       14.61        8.70      1.42 o 
  -1  -4  10        1.65        2.96      1.13 o 
   0  -4  10        0.44        0.42      1.10 o 
   1  -4  10       10.94       11.61      1.59 o 
   2  -4  10        1.27        0.00      1.05 o 
   3  -4  10        0.52        1.39      1.60 o 
  -6  -3  10        8.82       10.37      1.53 o 
  -5  -3  10        0.80        0.53      0.98 o 
  -4  -3  10        1.91        3.50      1.20 o 
  -3  -3  10        4.40        2.58      1.42 o 
  -2  -3  10        1.76        2.51      1.18 o 
  -1  -3  10       24.47       26.78      2.11 o 
   0  -3  10        4.98        6.17      1.30 o 
   1  -3  10        9.63        8.51      1.62 o 
   2  -3  10        0.05        0.08      1.32 o 
   3  -3  10        2.22        0.64      1.65 o 
  -6  -2  10        0.02        0.00      1.14 o 
  -5  -2  10        3.37        2.21      1.16 o 
  -4  -2  10        1.61        1.97      1.00 o 
  -3  -2  10       49.30       51.42      2.68 o 
  -2  -2  10        2.45        2.93      1.39 o 
  -1  -2  10        0.50        0.00      0.82 o 
   0  -2  10        5.28        4.51      1.67 o 
   1  -2  10        7.16        5.80      3.07 o 
   2  -2  10        1.12        2.87      1.32 o 
   3  -2  10        0.01        0.00      1.49 o 
  -6  -1  10        5.82        7.52      2.09 o 
  -5  -1  10        1.98        0.00      1.05 o 
  -4  -1  10        3.85        3.68      1.25 o 
  -3  -1  10       55.88       53.88      2.65 o 
  -2  -1  10       11.70       10.89      1.59 o 
  -1  -1  10        0.56        0.00      0.92 o 
   0  -1  10       11.11       13.36      1.69 o 
   1  -1  10        8.58        5.25      1.41 o 
   2  -1  10        5.64        5.48      1.99 o 
  -5   0  10        3.96        4.70      1.47 o 
  -4   0  10       24.85       28.62      2.83 o 
  -3   0  10       49.05       49.68      3.13 o 
  -2   0  10       24.95       25.44      2.17 o 
  -1   0  10       16.07       15.84      1.79 o 
   0   0  10        4.28        2.03      1.44 o 
   1   0  10        1.81        0.00      1.29 o 
  -4   1  10        0.17        0.17      2.22 o 
  -3   1  10        2.92        4.98      1.54 o 
  -2   1  10        3.53        3.76      1.73 o 
  -1   1  10       13.91       12.06      1.87 o 
   0   1  10        1.48        2.72      1.28 o 
  -2  -6  11        0.07        0.00      1.37 o 
  -1  -6  11       13.93       16.08      1.88 o 
   0  -6  11        4.41        5.37      1.60 o 
  -3  -5  11       23.88       23.31      2.17 o 
  -2  -5  11        0.09        0.00      1.00 o 
  -1  -5  11        0.19        0.00      0.96 o 
   0  -5  11        1.44        1.37      1.28 o 
   1  -5  11        0.06        3.08      2.93 o 
  -4  -4  11        8.07       10.33      1.69 o 
  -3  -4  11        0.39        0.83      1.15 o 
  -2  -4  11        1.09        1.30      1.04 o 
  -1  -4  11        1.00        0.54      1.28 o 
   0  -4  11        5.85        4.08      1.44 o 
   1  -4  11        5.89        4.98      1.73 o 
  -4  -3  11       13.62       16.80      2.55 o 
  -3  -3  11        0.05        1.45      2.65 o 
  -2  -3  11        1.19        1.38      1.00 o 
  -1  -3  11        0.00        2.65      1.28 o 
   0  -3  11        4.06        2.60      1.43 o 
   1  -3  11       23.05       24.74      2.42 o 
  -4  -2  11        4.43        2.97      1.36 o 
  -3  -2  11        5.66        7.34      2.50 o 
  -2  -2  11        1.43        2.43      1.78 o 
  -1  -2  11        4.73        4.62      3.47 o 
   0  -2  11        0.66        1.41      1.36 o 
  -3  -1  11        2.57        1.65      1.40 o 
  -2  -1  11        2.16        2.53      1.56 o 
  -1  -1  11        6.28        3.28      1.45 o 
                                                 
