# Supplementary material for: (E)-tert-Butyl 4-(N′-hy­droxy­carbam­­imid­o­yl)piperazine-1-carboxyl­ate
Source: Acta Crystallogr Sect E Struct Rep Online. 2012 Nov 14;68(Pt 12):o3347. doi: 10.1107/S1600536812046223 (PMC3588948; doi:10.1107/S1600536812046223)
Supplement: Supplementary file 3 [file e-68-o3347-Isup3.cml]

<?xml version="1.0" ?>
<cml>
<molecule title="(E)-tert-Butyl 4-(N&#39;-hydroxycarbamimidoyl)piperazine-1-carboxylate" id="m1">
  <atomArray>
    <atom id="a1" elementType="H" />
    <atom id="a2" elementType="N" />
    <atom id="a3" elementType="C" />
    <atom id="a4" elementType="N" />
    <atom id="a5" elementType="O" />
    <atom id="a6" elementType="N" />
    <atom id="a7" elementType="C" />
    <atom id="a8" elementType="C" />
    <atom id="a9" elementType="N" />
    <atom id="a10" elementType="C" />
    <atom id="a11" elementType="C" />
    <atom id="a12" elementType="C" />
    <atom id="a13" elementType="O" />
    <atom id="a14" elementType="O" />
    <atom id="a15" elementType="C" />
    <atom id="a16" elementType="C" />
    <atom id="a17" elementType="C" />
    <atom id="a18" elementType="C" />
  </atomArray>
  <bondArray>
    <bond atomRefs2="a1 a2" order="1" />
    <bond atomRefs2="a2 a3" order="2">
      <bondStereo convention="MDL" conventionValue="3" />
    </bond>
    <bond atomRefs2="a3 a4" order="1" />
    <bond atomRefs2="a4 a5" order="1" />
    <bond atomRefs2="a3 a6" order="1" />
    <bond atomRefs2="a6 a7" order="1" />
    <bond atomRefs2="a7 a8" order="1" />
    <bond atomRefs2="a8 a9" order="1" />
    <bond atomRefs2="a9 a10" order="1" />
    <bond atomRefs2="a10 a11" order="1" />
    <bond atomRefs2="a6 a11" order="1" />
    <bond atomRefs2="a9 a12" order="1" />
    <bond atomRefs2="a12 a13" order="2" />
    <bond atomRefs2="a12 a14" order="1" />
    <bond atomRefs2="a14 a15" order="1" />
    <bond atomRefs2="a15 a16" order="1" />
    <bond atomRefs2="a15 a17" order="1" />
    <bond atomRefs2="a15 a18" order="1" />
  </bondArray>
</molecule>
</cml>
